# Supplementary material for: Identification of a functional circRNA-miRNA-mRNA regulatory network in infantile hemangioma by bioinformatics analysis
Source: Medicine (Baltimore). 2022 Sep 30;101(39):e30791. doi: 10.1097/MD.0000000000030791 (PMC9524953; doi:10.1097/MD.0000000000030791)
Supplement: Supplementary file 1 [file medi-101-e30791-s001.xlsx]

## Sheet: Sheet1
Table SI. The ceRNA axis in IHs.
circRNA	miRNA	mRNA
hsa_circRNA_404595	hsa-miR-129-5p	SH3KBP1
hsa_circRNA_404595	hsa-miR-129-5p	KAT6B
hsa_circRNA_404595	hsa-miR-129-5p	AHDC1
hsa_circRNA_404595	hsa-miR-129-5p	AKAP10
hsa_circRNA_404595	hsa-miR-129-5p	AMMECR1
hsa_circRNA_404595	hsa-miR-129-5p	CHD7
hsa_circRNA_404595	hsa-miR-129-5p	AUTS2
hsa_circRNA_404595	hsa-miR-129-5p	WWC1
hsa_circRNA_404595	hsa-miR-129-5p	WNT5A
hsa_circRNA_404595	hsa-miR-129-5p	C2orf88
hsa_circRNA_404595	hsa-miR-129-5p	NRXN2
hsa_circRNA_404595	hsa-miR-129-5p	STEAP2
hsa_circRNA_404595	hsa-miR-129-5p	TIPARP
hsa_circRNA_404595	hsa-miR-129-5p	PRRG2
hsa_circRNA_404595	hsa-miR-129-5p	THSD4
hsa_circRNA_404595	hsa-miR-129-5p	KIF26A
hsa_circRNA_404595	hsa-miR-129-5p	CACNB4
hsa_circRNA_404595	hsa-miR-129-5p	CDYL2
hsa_circRNA_404595	hsa-miR-129-5p	FRMD3
hsa_circRNA_404595	hsa-miR-129-5p	FAM114A2
hsa_circRNA_404595	hsa-miR-129-5p	RBMS3
hsa_circRNA_404595	hsa-miR-129-5p	SATB1
hsa_circRNA_404595	hsa-miR-129-5p	PIEZO2
hsa_circRNA_404595	hsa-miR-129-5p	MEF2A
hsa_circRNA_404595	hsa-miR-129-5p	CDKN1C
hsa_circRNA_404595	hsa-miR-129-5p	FOXP2
hsa_circRNA_404595	hsa-miR-129-5p	PTPRF
hsa_circRNA_404595	hsa-miR-129-5p	CADM1
hsa_circRNA_404595	hsa-miR-129-5p	RBMS2
hsa_circRNA_404595	hsa-miR-129-5p	DLC1
hsa_circRNA_404595	hsa-miR-129-5p	CDK6
hsa_circRNA_404595	hsa-miR-129-5p	TGIF2
hsa_circRNA_404595	hsa-miR-129-5p	VGLL3
hsa_circRNA_404595	hsa-miR-129-5p	ARHGEF10L
hsa_circRNA_404595	hsa-miR-129-5p	PTER
hsa_circRNA_404595	hsa-miR-129-5p	CBLB
hsa_circRNA_404595	hsa-miR-129-5p	HOOK3
hsa_circRNA_404595	hsa-miR-129-5p	PLCG1
hsa_circRNA_404595	hsa-miR-129-5p	ATP8B2
hsa_circRNA_404595	hsa-miR-129-5p	ROCK1
hsa_circRNA_404595	hsa-miR-129-5p	UBASH3B
hsa_circRNA_404595	hsa-miR-129-5p	SSTR2
hsa_circRNA_404595	hsa-miR-129-5p	WDFY3
hsa_circRNA_404595	hsa-miR-129-5p	SEC14L1
hsa_circRNA_404595	hsa-miR-129-5p	ZFHX3
hsa_circRNA_404595	hsa-miR-129-5p	ZBTB10
hsa_circRNA_404595	hsa-miR-129-5p	JPH4
hsa_circRNA_404595	hsa-miR-129-5p	FBXW7
hsa_circRNA_404595	hsa-miR-129-5p	ADAM10
hsa_circRNA_404595	hsa-miR-129-5p	CAMK2N1
hsa_circRNA_404595	hsa-miR-129-5p	RBFOX2
hsa_circRNA_404595	hsa-miR-129-5p	PLEKHH3
hsa_circRNA_404595	hsa-miR-129-5p	EBF1
hsa_circRNA_404595	hsa-miR-129-5p	IPO7
hsa_circRNA_404595	hsa-miR-129-5p	TCF4
hsa_circRNA_404595	hsa-miR-129-5p	NRN1
hsa_circRNA_404595	hsa-miR-129-5p	EP300
hsa_circRNA_404595	hsa-miR-129-5p	PDP2
hsa_circRNA_404595	hsa-miR-129-5p	RRAGD
hsa_circRNA_404595	hsa-miR-129-5p	RPIA
hsa_circRNA_404595	hsa-miR-129-5p	ZNF281
hsa_circRNA_404595	hsa-miR-129-5p	NUP50
hsa_circRNA_404595	hsa-miR-129-5p	DNAJB5
hsa_circRNA_404595	hsa-miR-129-5p	CAMK2D
hsa_circRNA_404595	hsa-miR-129-5p	RBMS1
hsa_circRNA_404595	hsa-miR-129-5p	MAPK1
hsa_circRNA_404595	hsa-miR-129-5p	SALL4
hsa_circRNA_404595	hsa-miR-129-5p	MAN1A1
hsa_circRNA_404595	hsa-miR-129-5p	SHISA9
hsa_circRNA_404595	hsa-miR-129-5p	AGO3
hsa_circRNA_404595	hsa-miR-129-5p	PMEPA1
hsa_circRNA_404595	hsa-miR-129-5p	LHX2
hsa_circRNA_404595	hsa-miR-129-5p	HIC2
hsa_circRNA_404595	hsa-miR-129-5p	ZBTB46
hsa_circRNA_404595	hsa-miR-129-5p	SLC7A1
hsa_circRNA_404595	hsa-miR-129-5p	TOE1
hsa_circRNA_404595	hsa-miR-129-5p	DLK1
hsa_circRNA_404595	hsa-miR-129-5p	NR4A2
hsa_circRNA_404595	hsa-miR-129-5p	NAA15
hsa_circRNA_404595	hsa-miR-129-5p	ZFP36L2
hsa_circRNA_404595	hsa-miR-129-5p	G3BP1
hsa_circRNA_404595	hsa-miR-129-5p	MED12L
hsa_circRNA_006491	hsa-miR-129-5p	SH3KBP1
hsa_circRNA_006491	hsa-miR-129-5p	KAT6B
hsa_circRNA_006491	hsa-miR-129-5p	AHDC1
hsa_circRNA_006491	hsa-miR-129-5p	AKAP10
hsa_circRNA_006491	hsa-miR-129-5p	AMMECR1
hsa_circRNA_006491	hsa-miR-129-5p	CHD7
hsa_circRNA_006491	hsa-miR-129-5p	AUTS2
hsa_circRNA_006491	hsa-miR-129-5p	WWC1
hsa_circRNA_006491	hsa-miR-129-5p	WNT5A
hsa_circRNA_006491	hsa-miR-129-5p	C2orf88
hsa_circRNA_006491	hsa-miR-129-5p	NRXN2
hsa_circRNA_006491	hsa-miR-129-5p	STEAP2
hsa_circRNA_006491	hsa-miR-129-5p	TIPARP
hsa_circRNA_006491	hsa-miR-129-5p	PRRG2
hsa_circRNA_006491	hsa-miR-129-5p	THSD4
hsa_circRNA_006491	hsa-miR-129-5p	KIF26A
hsa_circRNA_006491	hsa-miR-129-5p	CACNB4
hsa_circRNA_006491	hsa-miR-129-5p	CDYL2
hsa_circRNA_006491	hsa-miR-129-5p	FRMD3
hsa_circRNA_006491	hsa-miR-129-5p	FAM114A2
hsa_circRNA_006491	hsa-miR-129-5p	RBMS3
hsa_circRNA_006491	hsa-miR-129-5p	SATB1
hsa_circRNA_006491	hsa-miR-129-5p	PIEZO2
hsa_circRNA_006491	hsa-miR-129-5p	MEF2A
hsa_circRNA_006491	hsa-miR-129-5p	CDKN1C
hsa_circRNA_006491	hsa-miR-129-5p	FOXP2
hsa_circRNA_006491	hsa-miR-129-5p	PTPRF
hsa_circRNA_006491	hsa-miR-129-5p	CADM1
hsa_circRNA_006491	hsa-miR-129-5p	RBMS2
hsa_circRNA_006491	hsa-miR-129-5p	DLC1
hsa_circRNA_006491	hsa-miR-129-5p	CDK6
hsa_circRNA_006491	hsa-miR-129-5p	TGIF2
hsa_circRNA_006491	hsa-miR-129-5p	VGLL3
hsa_circRNA_006491	hsa-miR-129-5p	ARHGEF10L
hsa_circRNA_006491	hsa-miR-129-5p	PTER
hsa_circRNA_006491	hsa-miR-129-5p	CBLB
hsa_circRNA_006491	hsa-miR-129-5p	HOOK3
hsa_circRNA_006491	hsa-miR-129-5p	PLCG1
hsa_circRNA_006491	hsa-miR-129-5p	ATP8B2
hsa_circRNA_006491	hsa-miR-129-5p	ROCK1
hsa_circRNA_006491	hsa-miR-129-5p	UBASH3B
hsa_circRNA_006491	hsa-miR-129-5p	SSTR2
hsa_circRNA_006491	hsa-miR-129-5p	WDFY3
hsa_circRNA_006491	hsa-miR-129-5p	SEC14L1
hsa_circRNA_006491	hsa-miR-129-5p	ZFHX3
hsa_circRNA_006491	hsa-miR-129-5p	ZBTB10
hsa_circRNA_006491	hsa-miR-129-5p	JPH4
hsa_circRNA_006491	hsa-miR-129-5p	FBXW7
hsa_circRNA_006491	hsa-miR-129-5p	ADAM10
hsa_circRNA_006491	hsa-miR-129-5p	CAMK2N1
hsa_circRNA_006491	hsa-miR-129-5p	RBFOX2
hsa_circRNA_006491	hsa-miR-129-5p	PLEKHH3
hsa_circRNA_006491	hsa-miR-129-5p	EBF1
hsa_circRNA_006491	hsa-miR-129-5p	IPO7
hsa_circRNA_006491	hsa-miR-129-5p	TCF4
hsa_circRNA_006491	hsa-miR-129-5p	NRN1
hsa_circRNA_006491	hsa-miR-129-5p	EP300
hsa_circRNA_006491	hsa-miR-129-5p	PDP2
hsa_circRNA_006491	hsa-miR-129-5p	RRAGD
hsa_circRNA_006491	hsa-miR-129-5p	RPIA
hsa_circRNA_006491	hsa-miR-129-5p	ZNF281
hsa_circRNA_006491	hsa-miR-129-5p	NUP50
hsa_circRNA_006491	hsa-miR-129-5p	DNAJB5
hsa_circRNA_006491	hsa-miR-129-5p	CAMK2D
hsa_circRNA_006491	hsa-miR-129-5p	RBMS1
hsa_circRNA_006491	hsa-miR-129-5p	MAPK1
hsa_circRNA_006491	hsa-miR-129-5p	SALL4
hsa_circRNA_006491	hsa-miR-129-5p	MAN1A1
hsa_circRNA_006491	hsa-miR-129-5p	SHISA9
hsa_circRNA_006491	hsa-miR-129-5p	AGO3
hsa_circRNA_006491	hsa-miR-129-5p	PMEPA1
hsa_circRNA_006491	hsa-miR-129-5p	LHX2
hsa_circRNA_006491	hsa-miR-129-5p	HIC2
hsa_circRNA_006491	hsa-miR-129-5p	ZBTB46
hsa_circRNA_006491	hsa-miR-129-5p	SLC7A1
hsa_circRNA_006491	hsa-miR-129-5p	TOE1
hsa_circRNA_006491	hsa-miR-129-5p	DLK1
hsa_circRNA_006491	hsa-miR-129-5p	NR4A2
hsa_circRNA_006491	hsa-miR-129-5p	NAA15
hsa_circRNA_006491	hsa-miR-129-5p	ZFP36L2
hsa_circRNA_006491	hsa-miR-129-5p	G3BP1
hsa_circRNA_006491	hsa-miR-129-5p	MED12L
hsa_circRNA_005078	hsa-miR-129-5p	SH3KBP1
hsa_circRNA_005078	hsa-miR-129-5p	KAT6B
hsa_circRNA_005078	hsa-miR-129-5p	AHDC1
hsa_circRNA_005078	hsa-miR-129-5p	AKAP10
hsa_circRNA_005078	hsa-miR-129-5p	AMMECR1
hsa_circRNA_005078	hsa-miR-129-5p	CHD7
hsa_circRNA_005078	hsa-miR-129-5p	AUTS2
hsa_circRNA_005078	hsa-miR-129-5p	WWC1
hsa_circRNA_005078	hsa-miR-129-5p	WNT5A
hsa_circRNA_005078	hsa-miR-129-5p	C2orf88
hsa_circRNA_005078	hsa-miR-129-5p	NRXN2
hsa_circRNA_005078	hsa-miR-129-5p	STEAP2
hsa_circRNA_005078	hsa-miR-129-5p	TIPARP
hsa_circRNA_005078	hsa-miR-129-5p	PRRG2
hsa_circRNA_005078	hsa-miR-129-5p	THSD4
hsa_circRNA_005078	hsa-miR-129-5p	KIF26A
hsa_circRNA_005078	hsa-miR-129-5p	CACNB4
hsa_circRNA_005078	hsa-miR-129-5p	CDYL2
hsa_circRNA_005078	hsa-miR-129-5p	FRMD3
hsa_circRNA_005078	hsa-miR-129-5p	FAM114A2
hsa_circRNA_005078	hsa-miR-129-5p	RBMS3
hsa_circRNA_005078	hsa-miR-129-5p	SATB1
hsa_circRNA_005078	hsa-miR-129-5p	PIEZO2
hsa_circRNA_005078	hsa-miR-129-5p	MEF2A
hsa_circRNA_005078	hsa-miR-129-5p	CDKN1C
hsa_circRNA_005078	hsa-miR-129-5p	FOXP2
hsa_circRNA_005078	hsa-miR-129-5p	PTPRF
hsa_circRNA_005078	hsa-miR-129-5p	CADM1
hsa_circRNA_005078	hsa-miR-129-5p	RBMS2
hsa_circRNA_005078	hsa-miR-129-5p	DLC1
hsa_circRNA_005078	hsa-miR-129-5p	CDK6
hsa_circRNA_005078	hsa-miR-129-5p	TGIF2
hsa_circRNA_005078	hsa-miR-129-5p	VGLL3
hsa_circRNA_005078	hsa-miR-129-5p	ARHGEF10L
hsa_circRNA_005078	hsa-miR-129-5p	PTER
hsa_circRNA_005078	hsa-miR-129-5p	CBLB
hsa_circRNA_005078	hsa-miR-129-5p	HOOK3
hsa_circRNA_005078	hsa-miR-129-5p	PLCG1
hsa_circRNA_005078	hsa-miR-129-5p	ATP8B2
hsa_circRNA_005078	hsa-miR-129-5p	ROCK1
hsa_circRNA_005078	hsa-miR-129-5p	UBASH3B
hsa_circRNA_005078	hsa-miR-129-5p	SSTR2
hsa_circRNA_005078	hsa-miR-129-5p	WDFY3
hsa_circRNA_005078	hsa-miR-129-5p	SEC14L1
hsa_circRNA_005078	hsa-miR-129-5p	ZFHX3
hsa_circRNA_005078	hsa-miR-129-5p	ZBTB10
hsa_circRNA_005078	hsa-miR-129-5p	JPH4
hsa_circRNA_005078	hsa-miR-129-5p	FBXW7
hsa_circRNA_005078	hsa-miR-129-5p	ADAM10
hsa_circRNA_005078	hsa-miR-129-5p	CAMK2N1
hsa_circRNA_005078	hsa-miR-129-5p	RBFOX2
hsa_circRNA_005078	hsa-miR-129-5p	PLEKHH3
hsa_circRNA_005078	hsa-miR-129-5p	EBF1
hsa_circRNA_005078	hsa-miR-129-5p	IPO7
hsa_circRNA_005078	hsa-miR-129-5p	TCF4
hsa_circRNA_005078	hsa-miR-129-5p	NRN1
hsa_circRNA_005078	hsa-miR-129-5p	EP300
hsa_circRNA_005078	hsa-miR-129-5p	PDP2
hsa_circRNA_005078	hsa-miR-129-5p	RRAGD
hsa_circRNA_005078	hsa-miR-129-5p	RPIA
hsa_circRNA_005078	hsa-miR-129-5p	ZNF281
hsa_circRNA_005078	hsa-miR-129-5p	NUP50
hsa_circRNA_005078	hsa-miR-129-5p	DNAJB5
hsa_circRNA_005078	hsa-miR-129-5p	CAMK2D
hsa_circRNA_005078	hsa-miR-129-5p	RBMS1
hsa_circRNA_005078	hsa-miR-129-5p	MAPK1
hsa_circRNA_005078	hsa-miR-129-5p	SALL4
hsa_circRNA_005078	hsa-miR-129-5p	MAN1A1
hsa_circRNA_005078	hsa-miR-129-5p	SHISA9
hsa_circRNA_005078	hsa-miR-129-5p	AGO3
hsa_circRNA_005078	hsa-miR-129-5p	PMEPA1
hsa_circRNA_005078	hsa-miR-129-5p	LHX2
hsa_circRNA_005078	hsa-miR-129-5p	HIC2
hsa_circRNA_005078	hsa-miR-129-5p	ZBTB46
hsa_circRNA_005078	hsa-miR-129-5p	SLC7A1
hsa_circRNA_005078	hsa-miR-129-5p	TOE1
hsa_circRNA_005078	hsa-miR-129-5p	DLK1
hsa_circRNA_005078	hsa-miR-129-5p	NR4A2
hsa_circRNA_005078	hsa-miR-129-5p	NAA15
hsa_circRNA_005078	hsa-miR-129-5p	ZFP36L2
hsa_circRNA_005078	hsa-miR-129-5p	G3BP1
hsa_circRNA_005078	hsa-miR-129-5p	MED12L
hsa_circRNA_004729	hsa-miR-129-5p	SH3KBP1
hsa_circRNA_004729	hsa-miR-129-5p	KAT6B
hsa_circRNA_004729	hsa-miR-129-5p	AHDC1
hsa_circRNA_004729	hsa-miR-129-5p	AKAP10
hsa_circRNA_004729	hsa-miR-129-5p	AMMECR1
hsa_circRNA_004729	hsa-miR-129-5p	CHD7
hsa_circRNA_004729	hsa-miR-129-5p	AUTS2
hsa_circRNA_004729	hsa-miR-129-5p	WWC1
hsa_circRNA_004729	hsa-miR-129-5p	WNT5A
hsa_circRNA_004729	hsa-miR-129-5p	C2orf88
hsa_circRNA_004729	hsa-miR-129-5p	NRXN2
hsa_circRNA_004729	hsa-miR-129-5p	STEAP2
hsa_circRNA_004729	hsa-miR-129-5p	TIPARP
hsa_circRNA_004729	hsa-miR-129-5p	PRRG2
hsa_circRNA_004729	hsa-miR-129-5p	THSD4
hsa_circRNA_004729	hsa-miR-129-5p	KIF26A
hsa_circRNA_004729	hsa-miR-129-5p	CACNB4
hsa_circRNA_004729	hsa-miR-129-5p	CDYL2
hsa_circRNA_004729	hsa-miR-129-5p	FRMD3
hsa_circRNA_004729	hsa-miR-129-5p	FAM114A2
hsa_circRNA_004729	hsa-miR-129-5p	RBMS3
hsa_circRNA_004729	hsa-miR-129-5p	SATB1
hsa_circRNA_004729	hsa-miR-129-5p	PIEZO2
hsa_circRNA_004729	hsa-miR-129-5p	MEF2A
hsa_circRNA_004729	hsa-miR-129-5p	CDKN1C
hsa_circRNA_004729	hsa-miR-129-5p	FOXP2
hsa_circRNA_004729	hsa-miR-129-5p	PTPRF
hsa_circRNA_004729	hsa-miR-129-5p	CADM1
hsa_circRNA_004729	hsa-miR-129-5p	RBMS2
hsa_circRNA_004729	hsa-miR-129-5p	DLC1
hsa_circRNA_004729	hsa-miR-129-5p	CDK6
hsa_circRNA_004729	hsa-miR-129-5p	TGIF2
hsa_circRNA_004729	hsa-miR-129-5p	VGLL3
hsa_circRNA_004729	hsa-miR-129-5p	ARHGEF10L
hsa_circRNA_004729	hsa-miR-129-5p	PTER
hsa_circRNA_004729	hsa-miR-129-5p	CBLB
hsa_circRNA_004729	hsa-miR-129-5p	HOOK3
hsa_circRNA_004729	hsa-miR-129-5p	PLCG1
hsa_circRNA_004729	hsa-miR-129-5p	ATP8B2
hsa_circRNA_004729	hsa-miR-129-5p	ROCK1
hsa_circRNA_004729	hsa-miR-129-5p	UBASH3B
hsa_circRNA_004729	hsa-miR-129-5p	SSTR2
hsa_circRNA_004729	hsa-miR-129-5p	WDFY3
hsa_circRNA_004729	hsa-miR-129-5p	SEC14L1
hsa_circRNA_004729	hsa-miR-129-5p	ZFHX3
hsa_circRNA_004729	hsa-miR-129-5p	ZBTB10
hsa_circRNA_004729	hsa-miR-129-5p	JPH4
hsa_circRNA_004729	hsa-miR-129-5p	FBXW7
hsa_circRNA_004729	hsa-miR-129-5p	ADAM10
hsa_circRNA_004729	hsa-miR-129-5p	CAMK2N1
hsa_circRNA_004729	hsa-miR-129-5p	RBFOX2
hsa_circRNA_004729	hsa-miR-129-5p	PLEKHH3
hsa_circRNA_004729	hsa-miR-129-5p	EBF1
hsa_circRNA_004729	hsa-miR-129-5p	IPO7
hsa_circRNA_004729	hsa-miR-129-5p	TCF4
hsa_circRNA_004729	hsa-miR-129-5p	NRN1
hsa_circRNA_004729	hsa-miR-129-5p	EP300
hsa_circRNA_004729	hsa-miR-129-5p	PDP2
hsa_circRNA_004729	hsa-miR-129-5p	RRAGD
hsa_circRNA_004729	hsa-miR-129-5p	RPIA
hsa_circRNA_004729	hsa-miR-129-5p	ZNF281
hsa_circRNA_004729	hsa-miR-129-5p	NUP50
hsa_circRNA_004729	hsa-miR-129-5p	DNAJB5
hsa_circRNA_004729	hsa-miR-129-5p	CAMK2D
hsa_circRNA_004729	hsa-miR-129-5p	RBMS1
hsa_circRNA_004729	hsa-miR-129-5p	MAPK1
hsa_circRNA_004729	hsa-miR-129-5p	SALL4
hsa_circRNA_004729	hsa-miR-129-5p	MAN1A1
hsa_circRNA_004729	hsa-miR-129-5p	SHISA9
hsa_circRNA_004729	hsa-miR-129-5p	AGO3
hsa_circRNA_004729	hsa-miR-129-5p	PMEPA1
hsa_circRNA_004729	hsa-miR-129-5p	LHX2
hsa_circRNA_004729	hsa-miR-129-5p	HIC2
hsa_circRNA_004729	hsa-miR-129-5p	ZBTB46
hsa_circRNA_004729	hsa-miR-129-5p	SLC7A1
hsa_circRNA_004729	hsa-miR-129-5p	TOE1
hsa_circRNA_004729	hsa-miR-129-5p	DLK1
hsa_circRNA_004729	hsa-miR-129-5p	NR4A2
hsa_circRNA_004729	hsa-miR-129-5p	NAA15
hsa_circRNA_004729	hsa-miR-129-5p	ZFP36L2
hsa_circRNA_004729	hsa-miR-129-5p	G3BP1
hsa_circRNA_004729	hsa-miR-129-5p	MED12L
hsa_circRNA_400487	hsa-miR-129-5p	SH3KBP1
hsa_circRNA_400487	hsa-miR-129-5p	KAT6B
hsa_circRNA_400487	hsa-miR-129-5p	AHDC1
hsa_circRNA_400487	hsa-miR-129-5p	AKAP10
hsa_circRNA_400487	hsa-miR-129-5p	AMMECR1
hsa_circRNA_400487	hsa-miR-129-5p	CHD7
hsa_circRNA_400487	hsa-miR-129-5p	AUTS2
hsa_circRNA_400487	hsa-miR-129-5p	WWC1
hsa_circRNA_400487	hsa-miR-129-5p	WNT5A
hsa_circRNA_400487	hsa-miR-129-5p	C2orf88
hsa_circRNA_400487	hsa-miR-129-5p	NRXN2
hsa_circRNA_400487	hsa-miR-129-5p	STEAP2
hsa_circRNA_400487	hsa-miR-129-5p	TIPARP
hsa_circRNA_400487	hsa-miR-129-5p	PRRG2
hsa_circRNA_400487	hsa-miR-129-5p	THSD4
hsa_circRNA_400487	hsa-miR-129-5p	KIF26A
hsa_circRNA_400487	hsa-miR-129-5p	CACNB4
hsa_circRNA_400487	hsa-miR-129-5p	CDYL2
hsa_circRNA_400487	hsa-miR-129-5p	FRMD3
hsa_circRNA_400487	hsa-miR-129-5p	FAM114A2
hsa_circRNA_400487	hsa-miR-129-5p	RBMS3
hsa_circRNA_400487	hsa-miR-129-5p	SATB1
hsa_circRNA_400487	hsa-miR-129-5p	PIEZO2
hsa_circRNA_400487	hsa-miR-129-5p	MEF2A
hsa_circRNA_400487	hsa-miR-129-5p	CDKN1C
hsa_circRNA_400487	hsa-miR-129-5p	FOXP2
hsa_circRNA_400487	hsa-miR-129-5p	PTPRF
hsa_circRNA_400487	hsa-miR-129-5p	CADM1
hsa_circRNA_400487	hsa-miR-129-5p	RBMS2
hsa_circRNA_400487	hsa-miR-129-5p	DLC1
hsa_circRNA_400487	hsa-miR-129-5p	CDK6
hsa_circRNA_400487	hsa-miR-129-5p	TGIF2
hsa_circRNA_400487	hsa-miR-129-5p	VGLL3
hsa_circRNA_400487	hsa-miR-129-5p	ARHGEF10L
hsa_circRNA_400487	hsa-miR-129-5p	PTER
hsa_circRNA_400487	hsa-miR-129-5p	CBLB
hsa_circRNA_400487	hsa-miR-129-5p	HOOK3
hsa_circRNA_400487	hsa-miR-129-5p	PLCG1
hsa_circRNA_400487	hsa-miR-129-5p	ATP8B2
hsa_circRNA_400487	hsa-miR-129-5p	ROCK1
hsa_circRNA_400487	hsa-miR-129-5p	UBASH3B
hsa_circRNA_400487	hsa-miR-129-5p	SSTR2
hsa_circRNA_400487	hsa-miR-129-5p	WDFY3
hsa_circRNA_400487	hsa-miR-129-5p	SEC14L1
hsa_circRNA_400487	hsa-miR-129-5p	ZFHX3
hsa_circRNA_400487	hsa-miR-129-5p	ZBTB10
hsa_circRNA_400487	hsa-miR-129-5p	JPH4
hsa_circRNA_400487	hsa-miR-129-5p	FBXW7
hsa_circRNA_400487	hsa-miR-129-5p	ADAM10
hsa_circRNA_400487	hsa-miR-129-5p	CAMK2N1
hsa_circRNA_400487	hsa-miR-129-5p	RBFOX2
hsa_circRNA_400487	hsa-miR-129-5p	PLEKHH3
hsa_circRNA_400487	hsa-miR-129-5p	EBF1
hsa_circRNA_400487	hsa-miR-129-5p	IPO7
hsa_circRNA_400487	hsa-miR-129-5p	TCF4
hsa_circRNA_400487	hsa-miR-129-5p	NRN1
hsa_circRNA_400487	hsa-miR-129-5p	EP300
hsa_circRNA_400487	hsa-miR-129-5p	PDP2
hsa_circRNA_400487	hsa-miR-129-5p	RRAGD
hsa_circRNA_400487	hsa-miR-129-5p	RPIA
hsa_circRNA_400487	hsa-miR-129-5p	ZNF281
hsa_circRNA_400487	hsa-miR-129-5p	NUP50
hsa_circRNA_400487	hsa-miR-129-5p	DNAJB5
hsa_circRNA_400487	hsa-miR-129-5p	CAMK2D
hsa_circRNA_400487	hsa-miR-129-5p	RBMS1
hsa_circRNA_400487	hsa-miR-129-5p	MAPK1
hsa_circRNA_400487	hsa-miR-129-5p	SALL4
hsa_circRNA_400487	hsa-miR-129-5p	MAN1A1
hsa_circRNA_400487	hsa-miR-129-5p	SHISA9
hsa_circRNA_400487	hsa-miR-129-5p	AGO3
hsa_circRNA_400487	hsa-miR-129-5p	PMEPA1
hsa_circRNA_400487	hsa-miR-129-5p	LHX2
hsa_circRNA_400487	hsa-miR-129-5p	HIC2
hsa_circRNA_400487	hsa-miR-129-5p	ZBTB46
hsa_circRNA_400487	hsa-miR-129-5p	SLC7A1
hsa_circRNA_400487	hsa-miR-129-5p	TOE1
hsa_circRNA_400487	hsa-miR-129-5p	DLK1
hsa_circRNA_400487	hsa-miR-129-5p	NR4A2
hsa_circRNA_400487	hsa-miR-129-5p	NAA15
hsa_circRNA_400487	hsa-miR-129-5p	ZFP36L2
hsa_circRNA_400487	hsa-miR-129-5p	G3BP1
hsa_circRNA_400487	hsa-miR-129-5p	MED12L
hsa_circRNA_405153	hsa-miR-129-5p	SH3KBP1
hsa_circRNA_405153	hsa-miR-129-5p	KAT6B
hsa_circRNA_405153	hsa-miR-129-5p	AHDC1
hsa_circRNA_405153	hsa-miR-129-5p	AKAP10
hsa_circRNA_405153	hsa-miR-129-5p	AMMECR1
hsa_circRNA_405153	hsa-miR-129-5p	CHD7
hsa_circRNA_405153	hsa-miR-129-5p	AUTS2
hsa_circRNA_405153	hsa-miR-129-5p	WWC1
hsa_circRNA_405153	hsa-miR-129-5p	WNT5A
hsa_circRNA_405153	hsa-miR-129-5p	C2orf88
hsa_circRNA_405153	hsa-miR-129-5p	NRXN2
hsa_circRNA_405153	hsa-miR-129-5p	STEAP2
hsa_circRNA_405153	hsa-miR-129-5p	TIPARP
hsa_circRNA_405153	hsa-miR-129-5p	PRRG2
hsa_circRNA_405153	hsa-miR-129-5p	THSD4
hsa_circRNA_405153	hsa-miR-129-5p	KIF26A
hsa_circRNA_405153	hsa-miR-129-5p	CACNB4
hsa_circRNA_405153	hsa-miR-129-5p	CDYL2
hsa_circRNA_405153	hsa-miR-129-5p	FRMD3
hsa_circRNA_405153	hsa-miR-129-5p	FAM114A2
hsa_circRNA_405153	hsa-miR-129-5p	RBMS3
hsa_circRNA_405153	hsa-miR-129-5p	SATB1
hsa_circRNA_405153	hsa-miR-129-5p	PIEZO2
hsa_circRNA_405153	hsa-miR-129-5p	MEF2A
hsa_circRNA_405153	hsa-miR-129-5p	CDKN1C
hsa_circRNA_405153	hsa-miR-129-5p	FOXP2
hsa_circRNA_405153	hsa-miR-129-5p	PTPRF
hsa_circRNA_405153	hsa-miR-129-5p	CADM1
hsa_circRNA_405153	hsa-miR-129-5p	RBMS2
hsa_circRNA_405153	hsa-miR-129-5p	DLC1
hsa_circRNA_405153	hsa-miR-129-5p	CDK6
hsa_circRNA_405153	hsa-miR-129-5p	TGIF2
hsa_circRNA_405153	hsa-miR-129-5p	VGLL3
hsa_circRNA_405153	hsa-miR-129-5p	ARHGEF10L
hsa_circRNA_405153	hsa-miR-129-5p	PTER
hsa_circRNA_405153	hsa-miR-129-5p	CBLB
hsa_circRNA_405153	hsa-miR-129-5p	HOOK3
hsa_circRNA_405153	hsa-miR-129-5p	PLCG1
hsa_circRNA_405153	hsa-miR-129-5p	ATP8B2
hsa_circRNA_405153	hsa-miR-129-5p	ROCK1
hsa_circRNA_405153	hsa-miR-129-5p	UBASH3B
hsa_circRNA_405153	hsa-miR-129-5p	SSTR2
hsa_circRNA_405153	hsa-miR-129-5p	WDFY3
hsa_circRNA_405153	hsa-miR-129-5p	SEC14L1
hsa_circRNA_405153	hsa-miR-129-5p	ZFHX3
hsa_circRNA_405153	hsa-miR-129-5p	ZBTB10
hsa_circRNA_405153	hsa-miR-129-5p	JPH4
hsa_circRNA_405153	hsa-miR-129-5p	FBXW7
hsa_circRNA_405153	hsa-miR-129-5p	ADAM10
hsa_circRNA_405153	hsa-miR-129-5p	CAMK2N1
hsa_circRNA_405153	hsa-miR-129-5p	RBFOX2
hsa_circRNA_405153	hsa-miR-129-5p	PLEKHH3
hsa_circRNA_405153	hsa-miR-129-5p	EBF1
hsa_circRNA_405153	hsa-miR-129-5p	IPO7
hsa_circRNA_405153	hsa-miR-129-5p	TCF4
hsa_circRNA_405153	hsa-miR-129-5p	NRN1
hsa_circRNA_405153	hsa-miR-129-5p	EP300
hsa_circRNA_405153	hsa-miR-129-5p	PDP2
hsa_circRNA_405153	hsa-miR-129-5p	RRAGD
hsa_circRNA_405153	hsa-miR-129-5p	RPIA
hsa_circRNA_405153	hsa-miR-129-5p	ZNF281
hsa_circRNA_405153	hsa-miR-129-5p	NUP50
hsa_circRNA_405153	hsa-miR-129-5p	DNAJB5
hsa_circRNA_405153	hsa-miR-129-5p	CAMK2D
hsa_circRNA_405153	hsa-miR-129-5p	RBMS1
hsa_circRNA_405153	hsa-miR-129-5p	MAPK1
hsa_circRNA_405153	hsa-miR-129-5p	SALL4
hsa_circRNA_405153	hsa-miR-129-5p	MAN1A1
hsa_circRNA_405153	hsa-miR-129-5p	SHISA9
hsa_circRNA_405153	hsa-miR-129-5p	AGO3
hsa_circRNA_405153	hsa-miR-129-5p	PMEPA1
hsa_circRNA_405153	hsa-miR-129-5p	LHX2
hsa_circRNA_405153	hsa-miR-129-5p	HIC2
hsa_circRNA_405153	hsa-miR-129-5p	ZBTB46
hsa_circRNA_405153	hsa-miR-129-5p	SLC7A1
hsa_circRNA_405153	hsa-miR-129-5p	TOE1
hsa_circRNA_405153	hsa-miR-129-5p	DLK1
hsa_circRNA_405153	hsa-miR-129-5p	NR4A2
hsa_circRNA_405153	hsa-miR-129-5p	NAA15
hsa_circRNA_405153	hsa-miR-129-5p	ZFP36L2
hsa_circRNA_405153	hsa-miR-129-5p	G3BP1
hsa_circRNA_405153	hsa-miR-129-5p	MED12L
hsa_circRNA_102051	hsa-miR-129-5p	SH3KBP1
hsa_circRNA_102051	hsa-miR-129-5p	KAT6B
hsa_circRNA_102051	hsa-miR-129-5p	AHDC1
hsa_circRNA_102051	hsa-miR-129-5p	AKAP10
hsa_circRNA_102051	hsa-miR-129-5p	AMMECR1
hsa_circRNA_102051	hsa-miR-129-5p	CHD7
hsa_circRNA_102051	hsa-miR-129-5p	AUTS2
hsa_circRNA_102051	hsa-miR-129-5p	WWC1
hsa_circRNA_102051	hsa-miR-129-5p	WNT5A
hsa_circRNA_102051	hsa-miR-129-5p	C2orf88
hsa_circRNA_102051	hsa-miR-129-5p	NRXN2
hsa_circRNA_102051	hsa-miR-129-5p	STEAP2
hsa_circRNA_102051	hsa-miR-129-5p	TIPARP
hsa_circRNA_102051	hsa-miR-129-5p	PRRG2
hsa_circRNA_102051	hsa-miR-129-5p	THSD4
hsa_circRNA_102051	hsa-miR-129-5p	KIF26A
hsa_circRNA_102051	hsa-miR-129-5p	CACNB4
hsa_circRNA_102051	hsa-miR-129-5p	CDYL2
hsa_circRNA_102051	hsa-miR-129-5p	FRMD3
hsa_circRNA_102051	hsa-miR-129-5p	FAM114A2
hsa_circRNA_102051	hsa-miR-129-5p	RBMS3
hsa_circRNA_102051	hsa-miR-129-5p	SATB1
hsa_circRNA_102051	hsa-miR-129-5p	PIEZO2
hsa_circRNA_102051	hsa-miR-129-5p	MEF2A
hsa_circRNA_102051	hsa-miR-129-5p	CDKN1C
hsa_circRNA_102051	hsa-miR-129-5p	FOXP2
hsa_circRNA_102051	hsa-miR-129-5p	PTPRF
hsa_circRNA_102051	hsa-miR-129-5p	CADM1
hsa_circRNA_102051	hsa-miR-129-5p	RBMS2
hsa_circRNA_102051	hsa-miR-129-5p	DLC1
hsa_circRNA_102051	hsa-miR-129-5p	CDK6
hsa_circRNA_102051	hsa-miR-129-5p	TGIF2
hsa_circRNA_102051	hsa-miR-129-5p	VGLL3
hsa_circRNA_102051	hsa-miR-129-5p	ARHGEF10L
hsa_circRNA_102051	hsa-miR-129-5p	PTER
hsa_circRNA_102051	hsa-miR-129-5p	CBLB
hsa_circRNA_102051	hsa-miR-129-5p	HOOK3
hsa_circRNA_102051	hsa-miR-129-5p	PLCG1
hsa_circRNA_102051	hsa-miR-129-5p	ATP8B2
hsa_circRNA_102051	hsa-miR-129-5p	ROCK1
hsa_circRNA_102051	hsa-miR-129-5p	UBASH3B
hsa_circRNA_102051	hsa-miR-129-5p	SSTR2
hsa_circRNA_102051	hsa-miR-129-5p	WDFY3
hsa_circRNA_102051	hsa-miR-129-5p	SEC14L1
hsa_circRNA_102051	hsa-miR-129-5p	ZFHX3
hsa_circRNA_102051	hsa-miR-129-5p	ZBTB10
hsa_circRNA_102051	hsa-miR-129-5p	JPH4
hsa_circRNA_102051	hsa-miR-129-5p	FBXW7
hsa_circRNA_102051	hsa-miR-129-5p	ADAM10
hsa_circRNA_102051	hsa-miR-129-5p	CAMK2N1
hsa_circRNA_102051	hsa-miR-129-5p	RBFOX2
hsa_circRNA_102051	hsa-miR-129-5p	PLEKHH3
hsa_circRNA_102051	hsa-miR-129-5p	EBF1
hsa_circRNA_102051	hsa-miR-129-5p	IPO7
hsa_circRNA_102051	hsa-miR-129-5p	TCF4
hsa_circRNA_102051	hsa-miR-129-5p	NRN1
hsa_circRNA_102051	hsa-miR-129-5p	EP300
hsa_circRNA_102051	hsa-miR-129-5p	PDP2
hsa_circRNA_102051	hsa-miR-129-5p	RRAGD
hsa_circRNA_102051	hsa-miR-129-5p	RPIA
hsa_circRNA_102051	hsa-miR-129-5p	ZNF281
hsa_circRNA_102051	hsa-miR-129-5p	NUP50
hsa_circRNA_102051	hsa-miR-129-5p	DNAJB5
hsa_circRNA_102051	hsa-miR-129-5p	CAMK2D
hsa_circRNA_102051	hsa-miR-129-5p	RBMS1
hsa_circRNA_102051	hsa-miR-129-5p	MAPK1
hsa_circRNA_102051	hsa-miR-129-5p	SALL4
hsa_circRNA_102051	hsa-miR-129-5p	MAN1A1
hsa_circRNA_102051	hsa-miR-129-5p	SHISA9
hsa_circRNA_102051	hsa-miR-129-5p	AGO3
hsa_circRNA_102051	hsa-miR-129-5p	PMEPA1
hsa_circRNA_102051	hsa-miR-129-5p	LHX2
hsa_circRNA_102051	hsa-miR-129-5p	HIC2
hsa_circRNA_102051	hsa-miR-129-5p	ZBTB46
hsa_circRNA_102051	hsa-miR-129-5p	SLC7A1
hsa_circRNA_102051	hsa-miR-129-5p	TOE1
hsa_circRNA_102051	hsa-miR-129-5p	DLK1
hsa_circRNA_102051	hsa-miR-129-5p	NR4A2
hsa_circRNA_102051	hsa-miR-129-5p	NAA15
hsa_circRNA_102051	hsa-miR-129-5p	ZFP36L2
hsa_circRNA_102051	hsa-miR-129-5p	G3BP1
hsa_circRNA_102051	hsa-miR-129-5p	MED12L
hsa_circRNA_008581	hsa-miR-129-5p	SH3KBP1
hsa_circRNA_008581	hsa-miR-129-5p	KAT6B
hsa_circRNA_008581	hsa-miR-129-5p	AHDC1
hsa_circRNA_008581	hsa-miR-129-5p	AKAP10
hsa_circRNA_008581	hsa-miR-129-5p	AMMECR1
hsa_circRNA_008581	hsa-miR-129-5p	CHD7
hsa_circRNA_008581	hsa-miR-129-5p	AUTS2
hsa_circRNA_008581	hsa-miR-129-5p	WWC1
hsa_circRNA_008581	hsa-miR-129-5p	WNT5A
hsa_circRNA_008581	hsa-miR-129-5p	C2orf88
hsa_circRNA_008581	hsa-miR-129-5p	NRXN2
hsa_circRNA_008581	hsa-miR-129-5p	STEAP2
hsa_circRNA_008581	hsa-miR-129-5p	TIPARP
hsa_circRNA_008581	hsa-miR-129-5p	PRRG2
hsa_circRNA_008581	hsa-miR-129-5p	THSD4
hsa_circRNA_008581	hsa-miR-129-5p	KIF26A
hsa_circRNA_008581	hsa-miR-129-5p	CACNB4
hsa_circRNA_008581	hsa-miR-129-5p	CDYL2
hsa_circRNA_008581	hsa-miR-129-5p	FRMD3
hsa_circRNA_008581	hsa-miR-129-5p	FAM114A2
hsa_circRNA_008581	hsa-miR-129-5p	RBMS3
hsa_circRNA_008581	hsa-miR-129-5p	SATB1
hsa_circRNA_008581	hsa-miR-129-5p	PIEZO2
hsa_circRNA_008581	hsa-miR-129-5p	MEF2A
hsa_circRNA_008581	hsa-miR-129-5p	CDKN1C
hsa_circRNA_008581	hsa-miR-129-5p	FOXP2
hsa_circRNA_008581	hsa-miR-129-5p	PTPRF
hsa_circRNA_008581	hsa-miR-129-5p	CADM1
hsa_circRNA_008581	hsa-miR-129-5p	RBMS2
hsa_circRNA_008581	hsa-miR-129-5p	DLC1
hsa_circRNA_008581	hsa-miR-129-5p	CDK6
hsa_circRNA_008581	hsa-miR-129-5p	TGIF2
hsa_circRNA_008581	hsa-miR-129-5p	VGLL3
hsa_circRNA_008581	hsa-miR-129-5p	ARHGEF10L
hsa_circRNA_008581	hsa-miR-129-5p	PTER
hsa_circRNA_008581	hsa-miR-129-5p	CBLB
hsa_circRNA_008581	hsa-miR-129-5p	HOOK3
hsa_circRNA_008581	hsa-miR-129-5p	PLCG1
hsa_circRNA_008581	hsa-miR-129-5p	ATP8B2
hsa_circRNA_008581	hsa-miR-129-5p	ROCK1
hsa_circRNA_008581	hsa-miR-129-5p	UBASH3B
hsa_circRNA_008581	hsa-miR-129-5p	SSTR2
hsa_circRNA_008581	hsa-miR-129-5p	WDFY3
hsa_circRNA_008581	hsa-miR-129-5p	SEC14L1
hsa_circRNA_008581	hsa-miR-129-5p	ZFHX3
hsa_circRNA_008581	hsa-miR-129-5p	ZBTB10
hsa_circRNA_008581	hsa-miR-129-5p	JPH4
hsa_circRNA_008581	hsa-miR-129-5p	FBXW7
hsa_circRNA_008581	hsa-miR-129-5p	ADAM10
hsa_circRNA_008581	hsa-miR-129-5p	CAMK2N1
hsa_circRNA_008581	hsa-miR-129-5p	RBFOX2
hsa_circRNA_008581	hsa-miR-129-5p	PLEKHH3
hsa_circRNA_008581	hsa-miR-129-5p	EBF1
hsa_circRNA_008581	hsa-miR-129-5p	IPO7
hsa_circRNA_008581	hsa-miR-129-5p	TCF4
hsa_circRNA_008581	hsa-miR-129-5p	NRN1
hsa_circRNA_008581	hsa-miR-129-5p	EP300
hsa_circRNA_008581	hsa-miR-129-5p	PDP2
hsa_circRNA_008581	hsa-miR-129-5p	RRAGD
hsa_circRNA_008581	hsa-miR-129-5p	RPIA
hsa_circRNA_008581	hsa-miR-129-5p	ZNF281
hsa_circRNA_008581	hsa-miR-129-5p	NUP50
hsa_circRNA_008581	hsa-miR-129-5p	DNAJB5
hsa_circRNA_008581	hsa-miR-129-5p	CAMK2D
hsa_circRNA_008581	hsa-miR-129-5p	RBMS1
hsa_circRNA_008581	hsa-miR-129-5p	MAPK1
hsa_circRNA_008581	hsa-miR-129-5p	SALL4
hsa_circRNA_008581	hsa-miR-129-5p	MAN1A1
hsa_circRNA_008581	hsa-miR-129-5p	SHISA9
hsa_circRNA_008581	hsa-miR-129-5p	AGO3
hsa_circRNA_008581	hsa-miR-129-5p	PMEPA1
hsa_circRNA_008581	hsa-miR-129-5p	LHX2
hsa_circRNA_008581	hsa-miR-129-5p	HIC2
hsa_circRNA_008581	hsa-miR-129-5p	ZBTB46
hsa_circRNA_008581	hsa-miR-129-5p	SLC7A1
hsa_circRNA_008581	hsa-miR-129-5p	TOE1
hsa_circRNA_008581	hsa-miR-129-5p	DLK1
hsa_circRNA_008581	hsa-miR-129-5p	NR4A2
hsa_circRNA_008581	hsa-miR-129-5p	NAA15
hsa_circRNA_008581	hsa-miR-129-5p	ZFP36L2
hsa_circRNA_008581	hsa-miR-129-5p	G3BP1
hsa_circRNA_008581	hsa-miR-129-5p	MED12L
hsa_circRNA_102049	hsa-miR-129-5p	SH3KBP1
hsa_circRNA_102049	hsa-miR-129-5p	KAT6B
hsa_circRNA_102049	hsa-miR-129-5p	AHDC1
hsa_circRNA_102049	hsa-miR-129-5p	AKAP10
hsa_circRNA_102049	hsa-miR-129-5p	AMMECR1
hsa_circRNA_102049	hsa-miR-129-5p	CHD7
hsa_circRNA_102049	hsa-miR-129-5p	AUTS2
hsa_circRNA_102049	hsa-miR-129-5p	WWC1
hsa_circRNA_102049	hsa-miR-129-5p	WNT5A
hsa_circRNA_102049	hsa-miR-129-5p	C2orf88
hsa_circRNA_102049	hsa-miR-129-5p	NRXN2
hsa_circRNA_102049	hsa-miR-129-5p	STEAP2
hsa_circRNA_102049	hsa-miR-129-5p	TIPARP
hsa_circRNA_102049	hsa-miR-129-5p	PRRG2
hsa_circRNA_102049	hsa-miR-129-5p	THSD4
hsa_circRNA_102049	hsa-miR-129-5p	KIF26A
hsa_circRNA_102049	hsa-miR-129-5p	CACNB4
hsa_circRNA_102049	hsa-miR-129-5p	CDYL2
hsa_circRNA_102049	hsa-miR-129-5p	FRMD3
hsa_circRNA_102049	hsa-miR-129-5p	FAM114A2
hsa_circRNA_102049	hsa-miR-129-5p	RBMS3
hsa_circRNA_102049	hsa-miR-129-5p	SATB1
hsa_circRNA_102049	hsa-miR-129-5p	PIEZO2
hsa_circRNA_102049	hsa-miR-129-5p	MEF2A
hsa_circRNA_102049	hsa-miR-129-5p	CDKN1C
hsa_circRNA_102049	hsa-miR-129-5p	FOXP2
hsa_circRNA_102049	hsa-miR-129-5p	PTPRF
hsa_circRNA_102049	hsa-miR-129-5p	CADM1
hsa_circRNA_102049	hsa-miR-129-5p	RBMS2
hsa_circRNA_102049	hsa-miR-129-5p	DLC1
hsa_circRNA_102049	hsa-miR-129-5p	CDK6
hsa_circRNA_102049	hsa-miR-129-5p	TGIF2
hsa_circRNA_102049	hsa-miR-129-5p	VGLL3
hsa_circRNA_102049	hsa-miR-129-5p	ARHGEF10L
hsa_circRNA_102049	hsa-miR-129-5p	PTER
hsa_circRNA_102049	hsa-miR-129-5p	CBLB
hsa_circRNA_102049	hsa-miR-129-5p	HOOK3
hsa_circRNA_102049	hsa-miR-129-5p	PLCG1
hsa_circRNA_102049	hsa-miR-129-5p	ATP8B2
hsa_circRNA_102049	hsa-miR-129-5p	ROCK1
hsa_circRNA_102049	hsa-miR-129-5p	UBASH3B
hsa_circRNA_102049	hsa-miR-129-5p	SSTR2
hsa_circRNA_102049	hsa-miR-129-5p	WDFY3
hsa_circRNA_102049	hsa-miR-129-5p	SEC14L1
hsa_circRNA_102049	hsa-miR-129-5p	ZFHX3
hsa_circRNA_102049	hsa-miR-129-5p	ZBTB10
hsa_circRNA_102049	hsa-miR-129-5p	JPH4
hsa_circRNA_102049	hsa-miR-129-5p	FBXW7
hsa_circRNA_102049	hsa-miR-129-5p	ADAM10
hsa_circRNA_102049	hsa-miR-129-5p	CAMK2N1
hsa_circRNA_102049	hsa-miR-129-5p	RBFOX2
hsa_circRNA_102049	hsa-miR-129-5p	PLEKHH3
hsa_circRNA_102049	hsa-miR-129-5p	EBF1
hsa_circRNA_102049	hsa-miR-129-5p	IPO7
hsa_circRNA_102049	hsa-miR-129-5p	TCF4
hsa_circRNA_102049	hsa-miR-129-5p	NRN1
hsa_circRNA_102049	hsa-miR-129-5p	EP300
hsa_circRNA_102049	hsa-miR-129-5p	PDP2
hsa_circRNA_102049	hsa-miR-129-5p	RRAGD
hsa_circRNA_102049	hsa-miR-129-5p	RPIA
hsa_circRNA_102049	hsa-miR-129-5p	ZNF281
hsa_circRNA_102049	hsa-miR-129-5p	NUP50
hsa_circRNA_102049	hsa-miR-129-5p	DNAJB5
hsa_circRNA_102049	hsa-miR-129-5p	CAMK2D
hsa_circRNA_102049	hsa-miR-129-5p	RBMS1
hsa_circRNA_102049	hsa-miR-129-5p	MAPK1
hsa_circRNA_102049	hsa-miR-129-5p	SALL4
hsa_circRNA_102049	hsa-miR-129-5p	MAN1A1
hsa_circRNA_102049	hsa-miR-129-5p	SHISA9
hsa_circRNA_102049	hsa-miR-129-5p	AGO3
hsa_circRNA_102049	hsa-miR-129-5p	PMEPA1
hsa_circRNA_102049	hsa-miR-129-5p	LHX2
hsa_circRNA_102049	hsa-miR-129-5p	HIC2
hsa_circRNA_102049	hsa-miR-129-5p	ZBTB46
hsa_circRNA_102049	hsa-miR-129-5p	SLC7A1
hsa_circRNA_102049	hsa-miR-129-5p	TOE1
hsa_circRNA_102049	hsa-miR-129-5p	DLK1
hsa_circRNA_102049	hsa-miR-129-5p	NR4A2
hsa_circRNA_102049	hsa-miR-129-5p	NAA15
hsa_circRNA_102049	hsa-miR-129-5p	ZFP36L2
hsa_circRNA_102049	hsa-miR-129-5p	G3BP1
hsa_circRNA_102049	hsa-miR-129-5p	MED12L
hsa_circRNA_104448	hsa-miR-129-5p	SH3KBP1
hsa_circRNA_104448	hsa-miR-129-5p	KAT6B
hsa_circRNA_104448	hsa-miR-129-5p	AHDC1
hsa_circRNA_104448	hsa-miR-129-5p	AKAP10
hsa_circRNA_104448	hsa-miR-129-5p	AMMECR1
hsa_circRNA_104448	hsa-miR-129-5p	CHD7
hsa_circRNA_104448	hsa-miR-129-5p	AUTS2
hsa_circRNA_104448	hsa-miR-129-5p	WWC1
hsa_circRNA_104448	hsa-miR-129-5p	WNT5A
hsa_circRNA_104448	hsa-miR-129-5p	C2orf88
hsa_circRNA_104448	hsa-miR-129-5p	NRXN2
hsa_circRNA_104448	hsa-miR-129-5p	STEAP2
hsa_circRNA_104448	hsa-miR-129-5p	TIPARP
hsa_circRNA_104448	hsa-miR-129-5p	PRRG2
hsa_circRNA_104448	hsa-miR-129-5p	THSD4
hsa_circRNA_104448	hsa-miR-129-5p	KIF26A
hsa_circRNA_104448	hsa-miR-129-5p	CACNB4
hsa_circRNA_104448	hsa-miR-129-5p	CDYL2
hsa_circRNA_104448	hsa-miR-129-5p	FRMD3
hsa_circRNA_104448	hsa-miR-129-5p	FAM114A2
hsa_circRNA_104448	hsa-miR-129-5p	RBMS3
hsa_circRNA_104448	hsa-miR-129-5p	SATB1
hsa_circRNA_104448	hsa-miR-129-5p	PIEZO2
hsa_circRNA_104448	hsa-miR-129-5p	MEF2A
hsa_circRNA_104448	hsa-miR-129-5p	CDKN1C
hsa_circRNA_104448	hsa-miR-129-5p	FOXP2
hsa_circRNA_104448	hsa-miR-129-5p	PTPRF
hsa_circRNA_104448	hsa-miR-129-5p	CADM1
hsa_circRNA_104448	hsa-miR-129-5p	RBMS2
hsa_circRNA_104448	hsa-miR-129-5p	DLC1
hsa_circRNA_104448	hsa-miR-129-5p	CDK6
hsa_circRNA_104448	hsa-miR-129-5p	TGIF2
hsa_circRNA_104448	hsa-miR-129-5p	VGLL3
hsa_circRNA_104448	hsa-miR-129-5p	ARHGEF10L
hsa_circRNA_104448	hsa-miR-129-5p	PTER
hsa_circRNA_104448	hsa-miR-129-5p	CBLB
hsa_circRNA_104448	hsa-miR-129-5p	HOOK3
hsa_circRNA_104448	hsa-miR-129-5p	PLCG1
hsa_circRNA_104448	hsa-miR-129-5p	ATP8B2
hsa_circRNA_104448	hsa-miR-129-5p	ROCK1
hsa_circRNA_104448	hsa-miR-129-5p	UBASH3B
hsa_circRNA_104448	hsa-miR-129-5p	SSTR2
hsa_circRNA_104448	hsa-miR-129-5p	WDFY3
hsa_circRNA_104448	hsa-miR-129-5p	SEC14L1
hsa_circRNA_104448	hsa-miR-129-5p	ZFHX3
hsa_circRNA_104448	hsa-miR-129-5p	ZBTB10
hsa_circRNA_104448	hsa-miR-129-5p	JPH4
hsa_circRNA_104448	hsa-miR-129-5p	FBXW7
hsa_circRNA_104448	hsa-miR-129-5p	ADAM10
hsa_circRNA_104448	hsa-miR-129-5p	CAMK2N1
hsa_circRNA_104448	hsa-miR-129-5p	RBFOX2
hsa_circRNA_104448	hsa-miR-129-5p	PLEKHH3
hsa_circRNA_104448	hsa-miR-129-5p	EBF1
hsa_circRNA_104448	hsa-miR-129-5p	IPO7
hsa_circRNA_104448	hsa-miR-129-5p	TCF4
hsa_circRNA_104448	hsa-miR-129-5p	NRN1
hsa_circRNA_104448	hsa-miR-129-5p	EP300
hsa_circRNA_104448	hsa-miR-129-5p	PDP2
hsa_circRNA_104448	hsa-miR-129-5p	RRAGD
hsa_circRNA_104448	hsa-miR-129-5p	RPIA
hsa_circRNA_104448	hsa-miR-129-5p	ZNF281
hsa_circRNA_104448	hsa-miR-129-5p	NUP50
hsa_circRNA_104448	hsa-miR-129-5p	DNAJB5
hsa_circRNA_104448	hsa-miR-129-5p	CAMK2D
hsa_circRNA_104448	hsa-miR-129-5p	RBMS1
hsa_circRNA_104448	hsa-miR-129-5p	MAPK1
hsa_circRNA_104448	hsa-miR-129-5p	SALL4
hsa_circRNA_104448	hsa-miR-129-5p	MAN1A1
hsa_circRNA_104448	hsa-miR-129-5p	SHISA9
hsa_circRNA_104448	hsa-miR-129-5p	AGO3
hsa_circRNA_104448	hsa-miR-129-5p	PMEPA1
hsa_circRNA_104448	hsa-miR-129-5p	LHX2
hsa_circRNA_104448	hsa-miR-129-5p	HIC2
hsa_circRNA_104448	hsa-miR-129-5p	ZBTB46
hsa_circRNA_104448	hsa-miR-129-5p	SLC7A1
hsa_circRNA_104448	hsa-miR-129-5p	TOE1
hsa_circRNA_104448	hsa-miR-129-5p	DLK1
hsa_circRNA_104448	hsa-miR-129-5p	NR4A2
hsa_circRNA_104448	hsa-miR-129-5p	NAA15
hsa_circRNA_104448	hsa-miR-129-5p	ZFP36L2
hsa_circRNA_104448	hsa-miR-129-5p	G3BP1
hsa_circRNA_104448	hsa-miR-129-5p	MED12L
hsa_circRNA_103837	hsa-miR-129-5p	SH3KBP1
hsa_circRNA_103837	hsa-miR-129-5p	KAT6B
hsa_circRNA_103837	hsa-miR-129-5p	AHDC1
hsa_circRNA_103837	hsa-miR-129-5p	AKAP10
hsa_circRNA_103837	hsa-miR-129-5p	AMMECR1
hsa_circRNA_103837	hsa-miR-129-5p	CHD7
hsa_circRNA_103837	hsa-miR-129-5p	AUTS2
hsa_circRNA_103837	hsa-miR-129-5p	WWC1
hsa_circRNA_103837	hsa-miR-129-5p	WNT5A
hsa_circRNA_103837	hsa-miR-129-5p	C2orf88
hsa_circRNA_103837	hsa-miR-129-5p	NRXN2
hsa_circRNA_103837	hsa-miR-129-5p	STEAP2
hsa_circRNA_103837	hsa-miR-129-5p	TIPARP
hsa_circRNA_103837	hsa-miR-129-5p	PRRG2
hsa_circRNA_103837	hsa-miR-129-5p	THSD4
hsa_circRNA_103837	hsa-miR-129-5p	KIF26A
hsa_circRNA_103837	hsa-miR-129-5p	CACNB4
hsa_circRNA_103837	hsa-miR-129-5p	CDYL2
hsa_circRNA_103837	hsa-miR-129-5p	FRMD3
hsa_circRNA_103837	hsa-miR-129-5p	FAM114A2
hsa_circRNA_103837	hsa-miR-129-5p	RBMS3
hsa_circRNA_103837	hsa-miR-129-5p	SATB1
hsa_circRNA_103837	hsa-miR-129-5p	PIEZO2
hsa_circRNA_103837	hsa-miR-129-5p	MEF2A
hsa_circRNA_103837	hsa-miR-129-5p	CDKN1C
hsa_circRNA_103837	hsa-miR-129-5p	FOXP2
hsa_circRNA_103837	hsa-miR-129-5p	PTPRF
hsa_circRNA_103837	hsa-miR-129-5p	CADM1
hsa_circRNA_103837	hsa-miR-129-5p	RBMS2
hsa_circRNA_103837	hsa-miR-129-5p	DLC1
hsa_circRNA_103837	hsa-miR-129-5p	CDK6
hsa_circRNA_103837	hsa-miR-129-5p	TGIF2
hsa_circRNA_103837	hsa-miR-129-5p	VGLL3
hsa_circRNA_103837	hsa-miR-129-5p	ARHGEF10L
hsa_circRNA_103837	hsa-miR-129-5p	PTER
hsa_circRNA_103837	hsa-miR-129-5p	CBLB
hsa_circRNA_103837	hsa-miR-129-5p	HOOK3
hsa_circRNA_103837	hsa-miR-129-5p	PLCG1
hsa_circRNA_103837	hsa-miR-129-5p	ATP8B2
hsa_circRNA_103837	hsa-miR-129-5p	ROCK1
hsa_circRNA_103837	hsa-miR-129-5p	UBASH3B
hsa_circRNA_103837	hsa-miR-129-5p	SSTR2
hsa_circRNA_103837	hsa-miR-129-5p	WDFY3
hsa_circRNA_103837	hsa-miR-129-5p	SEC14L1
hsa_circRNA_103837	hsa-miR-129-5p	ZFHX3
hsa_circRNA_103837	hsa-miR-129-5p	ZBTB10
hsa_circRNA_103837	hsa-miR-129-5p	JPH4
hsa_circRNA_103837	hsa-miR-129-5p	FBXW7
hsa_circRNA_103837	hsa-miR-129-5p	ADAM10
hsa_circRNA_103837	hsa-miR-129-5p	CAMK2N1
hsa_circRNA_103837	hsa-miR-129-5p	RBFOX2
hsa_circRNA_103837	hsa-miR-129-5p	PLEKHH3
hsa_circRNA_103837	hsa-miR-129-5p	EBF1
hsa_circRNA_103837	hsa-miR-129-5p	IPO7
hsa_circRNA_103837	hsa-miR-129-5p	TCF4
hsa_circRNA_103837	hsa-miR-129-5p	NRN1
hsa_circRNA_103837	hsa-miR-129-5p	EP300
hsa_circRNA_103837	hsa-miR-129-5p	PDP2
hsa_circRNA_103837	hsa-miR-129-5p	RRAGD
hsa_circRNA_103837	hsa-miR-129-5p	RPIA
hsa_circRNA_103837	hsa-miR-129-5p	ZNF281
hsa_circRNA_103837	hsa-miR-129-5p	NUP50
hsa_circRNA_103837	hsa-miR-129-5p	DNAJB5
hsa_circRNA_103837	hsa-miR-129-5p	CAMK2D
hsa_circRNA_103837	hsa-miR-129-5p	RBMS1
hsa_circRNA_103837	hsa-miR-129-5p	MAPK1
hsa_circRNA_103837	hsa-miR-129-5p	SALL4
hsa_circRNA_103837	hsa-miR-129-5p	MAN1A1
hsa_circRNA_103837	hsa-miR-129-5p	SHISA9
hsa_circRNA_103837	hsa-miR-129-5p	AGO3
hsa_circRNA_103837	hsa-miR-129-5p	PMEPA1
hsa_circRNA_103837	hsa-miR-129-5p	LHX2
hsa_circRNA_103837	hsa-miR-129-5p	HIC2
hsa_circRNA_103837	hsa-miR-129-5p	ZBTB46
hsa_circRNA_103837	hsa-miR-129-5p	SLC7A1
hsa_circRNA_103837	hsa-miR-129-5p	TOE1
hsa_circRNA_103837	hsa-miR-129-5p	DLK1
hsa_circRNA_103837	hsa-miR-129-5p	NR4A2
hsa_circRNA_103837	hsa-miR-129-5p	NAA15
hsa_circRNA_103837	hsa-miR-129-5p	ZFP36L2
hsa_circRNA_103837	hsa-miR-129-5p	G3BP1
hsa_circRNA_103837	hsa-miR-129-5p	MED12L
hsa_circRNA_404595	hsa-miR-129-5p	SH3KBP1
hsa_circRNA_404595	hsa-miR-129-5p	KAT6B
hsa_circRNA_404595	hsa-miR-129-5p	AHDC1
hsa_circRNA_404595	hsa-miR-129-5p	AKAP10
hsa_circRNA_404595	hsa-miR-129-5p	AMMECR1
hsa_circRNA_404595	hsa-miR-129-5p	CHD7
hsa_circRNA_404595	hsa-miR-129-5p	AUTS2
hsa_circRNA_404595	hsa-miR-129-5p	WWC1
hsa_circRNA_404595	hsa-miR-129-5p	WNT5A
hsa_circRNA_404595	hsa-miR-129-5p	C2orf88
hsa_circRNA_404595	hsa-miR-129-5p	NRXN2
hsa_circRNA_404595	hsa-miR-129-5p	STEAP2
hsa_circRNA_404595	hsa-miR-129-5p	TIPARP
hsa_circRNA_404595	hsa-miR-129-5p	PRRG2
hsa_circRNA_404595	hsa-miR-129-5p	THSD4
hsa_circRNA_404595	hsa-miR-129-5p	KIF26A
hsa_circRNA_404595	hsa-miR-129-5p	CACNB4
hsa_circRNA_404595	hsa-miR-129-5p	CDYL2
hsa_circRNA_404595	hsa-miR-129-5p	FRMD3
hsa_circRNA_404595	hsa-miR-129-5p	FAM114A2
hsa_circRNA_404595	hsa-miR-129-5p	RBMS3
hsa_circRNA_404595	hsa-miR-129-5p	SATB1
hsa_circRNA_404595	hsa-miR-129-5p	PIEZO2
hsa_circRNA_404595	hsa-miR-129-5p	MEF2A
hsa_circRNA_404595	hsa-miR-129-5p	CDKN1C
hsa_circRNA_404595	hsa-miR-129-5p	FOXP2
hsa_circRNA_404595	hsa-miR-129-5p	PTPRF
hsa_circRNA_404595	hsa-miR-129-5p	CADM1
hsa_circRNA_404595	hsa-miR-129-5p	RBMS2
hsa_circRNA_404595	hsa-miR-129-5p	DLC1
hsa_circRNA_404595	hsa-miR-129-5p	CDK6
hsa_circRNA_404595	hsa-miR-129-5p	TGIF2
hsa_circRNA_404595	hsa-miR-129-5p	VGLL3
hsa_circRNA_404595	hsa-miR-129-5p	ARHGEF10L
hsa_circRNA_404595	hsa-miR-129-5p	PTER
hsa_circRNA_404595	hsa-miR-129-5p	CBLB
hsa_circRNA_404595	hsa-miR-129-5p	HOOK3
hsa_circRNA_404595	hsa-miR-129-5p	PLCG1
hsa_circRNA_404595	hsa-miR-129-5p	ATP8B2
hsa_circRNA_404595	hsa-miR-129-5p	ROCK1
hsa_circRNA_404595	hsa-miR-129-5p	UBASH3B
hsa_circRNA_404595	hsa-miR-129-5p	SSTR2
hsa_circRNA_404595	hsa-miR-129-5p	WDFY3
hsa_circRNA_404595	hsa-miR-129-5p	SEC14L1
hsa_circRNA_404595	hsa-miR-129-5p	ZFHX3
hsa_circRNA_404595	hsa-miR-129-5p	ZBTB10
hsa_circRNA_404595	hsa-miR-129-5p	JPH4
hsa_circRNA_404595	hsa-miR-129-5p	FBXW7
hsa_circRNA_404595	hsa-miR-129-5p	ADAM10
hsa_circRNA_404595	hsa-miR-129-5p	CAMK2N1
hsa_circRNA_404595	hsa-miR-129-5p	RBFOX2
hsa_circRNA_404595	hsa-miR-129-5p	PLEKHH3
hsa_circRNA_404595	hsa-miR-129-5p	EBF1
hsa_circRNA_404595	hsa-miR-129-5p	IPO7
hsa_circRNA_404595	hsa-miR-129-5p	TCF4
hsa_circRNA_404595	hsa-miR-129-5p	NRN1
hsa_circRNA_404595	hsa-miR-129-5p	EP300
hsa_circRNA_404595	hsa-miR-129-5p	PDP2
hsa_circRNA_404595	hsa-miR-129-5p	RRAGD
hsa_circRNA_404595	hsa-miR-129-5p	RPIA
hsa_circRNA_404595	hsa-miR-129-5p	ZNF281
hsa_circRNA_404595	hsa-miR-129-5p	NUP50
hsa_circRNA_404595	hsa-miR-129-5p	DNAJB5
hsa_circRNA_404595	hsa-miR-129-5p	CAMK2D
hsa_circRNA_404595	hsa-miR-129-5p	RBMS1
hsa_circRNA_404595	hsa-miR-129-5p	MAPK1
hsa_circRNA_404595	hsa-miR-129-5p	SALL4
hsa_circRNA_404595	hsa-miR-129-5p	MAN1A1
hsa_circRNA_404595	hsa-miR-129-5p	SHISA9
hsa_circRNA_404595	hsa-miR-129-5p	AGO3
hsa_circRNA_404595	hsa-miR-129-5p	PMEPA1
hsa_circRNA_404595	hsa-miR-129-5p	LHX2
hsa_circRNA_404595	hsa-miR-129-5p	HIC2
hsa_circRNA_404595	hsa-miR-129-5p	ZBTB46
hsa_circRNA_404595	hsa-miR-129-5p	SLC7A1
hsa_circRNA_404595	hsa-miR-129-5p	TOE1
hsa_circRNA_404595	hsa-miR-129-5p	DLK1
hsa_circRNA_404595	hsa-miR-129-5p	NR4A2
hsa_circRNA_404595	hsa-miR-129-5p	NAA15
hsa_circRNA_404595	hsa-miR-129-5p	ZFP36L2
hsa_circRNA_404595	hsa-miR-129-5p	G3BP1
hsa_circRNA_404595	hsa-miR-129-5p	MED12L
hsa_circRNA_001371	hsa-miR-129-5p	SH3KBP1
hsa_circRNA_001371	hsa-miR-129-5p	KAT6B
hsa_circRNA_001371	hsa-miR-129-5p	AHDC1
hsa_circRNA_001371	hsa-miR-129-5p	AKAP10
hsa_circRNA_001371	hsa-miR-129-5p	AMMECR1
hsa_circRNA_001371	hsa-miR-129-5p	CHD7
hsa_circRNA_001371	hsa-miR-129-5p	AUTS2
hsa_circRNA_001371	hsa-miR-129-5p	WWC1
hsa_circRNA_001371	hsa-miR-129-5p	WNT5A
hsa_circRNA_001371	hsa-miR-129-5p	C2orf88
hsa_circRNA_001371	hsa-miR-129-5p	NRXN2
hsa_circRNA_001371	hsa-miR-129-5p	STEAP2
hsa_circRNA_001371	hsa-miR-129-5p	TIPARP
hsa_circRNA_001371	hsa-miR-129-5p	PRRG2
hsa_circRNA_001371	hsa-miR-129-5p	THSD4
hsa_circRNA_001371	hsa-miR-129-5p	KIF26A
hsa_circRNA_001371	hsa-miR-129-5p	CACNB4
hsa_circRNA_001371	hsa-miR-129-5p	CDYL2
hsa_circRNA_001371	hsa-miR-129-5p	FRMD3
hsa_circRNA_001371	hsa-miR-129-5p	FAM114A2
hsa_circRNA_001371	hsa-miR-129-5p	RBMS3
hsa_circRNA_001371	hsa-miR-129-5p	SATB1
hsa_circRNA_001371	hsa-miR-129-5p	PIEZO2
hsa_circRNA_001371	hsa-miR-129-5p	MEF2A
hsa_circRNA_001371	hsa-miR-129-5p	CDKN1C
hsa_circRNA_001371	hsa-miR-129-5p	FOXP2
hsa_circRNA_001371	hsa-miR-129-5p	PTPRF
hsa_circRNA_001371	hsa-miR-129-5p	CADM1
hsa_circRNA_001371	hsa-miR-129-5p	RBMS2
hsa_circRNA_001371	hsa-miR-129-5p	DLC1
hsa_circRNA_001371	hsa-miR-129-5p	CDK6
hsa_circRNA_001371	hsa-miR-129-5p	TGIF2
hsa_circRNA_001371	hsa-miR-129-5p	VGLL3
hsa_circRNA_001371	hsa-miR-129-5p	ARHGEF10L
hsa_circRNA_001371	hsa-miR-129-5p	PTER
hsa_circRNA_001371	hsa-miR-129-5p	CBLB
hsa_circRNA_001371	hsa-miR-129-5p	HOOK3
hsa_circRNA_001371	hsa-miR-129-5p	PLCG1
hsa_circRNA_001371	hsa-miR-129-5p	ATP8B2
hsa_circRNA_001371	hsa-miR-129-5p	ROCK1
hsa_circRNA_001371	hsa-miR-129-5p	UBASH3B
hsa_circRNA_001371	hsa-miR-129-5p	SSTR2
hsa_circRNA_001371	hsa-miR-129-5p	WDFY3
hsa_circRNA_001371	hsa-miR-129-5p	SEC14L1
hsa_circRNA_001371	hsa-miR-129-5p	ZFHX3
hsa_circRNA_001371	hsa-miR-129-5p	ZBTB10
hsa_circRNA_001371	hsa-miR-129-5p	JPH4
hsa_circRNA_001371	hsa-miR-129-5p	FBXW7
hsa_circRNA_001371	hsa-miR-129-5p	ADAM10
hsa_circRNA_001371	hsa-miR-129-5p	CAMK2N1
hsa_circRNA_001371	hsa-miR-129-5p	RBFOX2
hsa_circRNA_001371	hsa-miR-129-5p	PLEKHH3
hsa_circRNA_001371	hsa-miR-129-5p	EBF1
hsa_circRNA_001371	hsa-miR-129-5p	IPO7
hsa_circRNA_001371	hsa-miR-129-5p	TCF4
hsa_circRNA_001371	hsa-miR-129-5p	NRN1
hsa_circRNA_001371	hsa-miR-129-5p	EP300
hsa_circRNA_001371	hsa-miR-129-5p	PDP2
hsa_circRNA_001371	hsa-miR-129-5p	RRAGD
hsa_circRNA_001371	hsa-miR-129-5p	RPIA
hsa_circRNA_001371	hsa-miR-129-5p	ZNF281
hsa_circRNA_001371	hsa-miR-129-5p	NUP50
hsa_circRNA_001371	hsa-miR-129-5p	DNAJB5
hsa_circRNA_001371	hsa-miR-129-5p	CAMK2D
hsa_circRNA_001371	hsa-miR-129-5p	RBMS1
hsa_circRNA_001371	hsa-miR-129-5p	MAPK1
hsa_circRNA_001371	hsa-miR-129-5p	SALL4
hsa_circRNA_001371	hsa-miR-129-5p	MAN1A1
hsa_circRNA_001371	hsa-miR-129-5p	SHISA9
hsa_circRNA_001371	hsa-miR-129-5p	AGO3
hsa_circRNA_001371	hsa-miR-129-5p	PMEPA1
hsa_circRNA_001371	hsa-miR-129-5p	LHX2
hsa_circRNA_001371	hsa-miR-129-5p	HIC2
hsa_circRNA_001371	hsa-miR-129-5p	ZBTB46
hsa_circRNA_001371	hsa-miR-129-5p	SLC7A1
hsa_circRNA_001371	hsa-miR-129-5p	TOE1
hsa_circRNA_001371	hsa-miR-129-5p	DLK1
hsa_circRNA_001371	hsa-miR-129-5p	NR4A2
hsa_circRNA_001371	hsa-miR-129-5p	NAA15
hsa_circRNA_001371	hsa-miR-129-5p	ZFP36L2
hsa_circRNA_001371	hsa-miR-129-5p	G3BP1
hsa_circRNA_001371	hsa-miR-129-5p	MED12L
hsa_circRNA_403141	hsa-miR-129-5p	SH3KBP1
hsa_circRNA_403141	hsa-miR-129-5p	KAT6B
hsa_circRNA_403141	hsa-miR-129-5p	AHDC1
hsa_circRNA_403141	hsa-miR-129-5p	AKAP10
hsa_circRNA_403141	hsa-miR-129-5p	AMMECR1
hsa_circRNA_403141	hsa-miR-129-5p	CHD7
hsa_circRNA_403141	hsa-miR-129-5p	AUTS2
hsa_circRNA_403141	hsa-miR-129-5p	WWC1
hsa_circRNA_403141	hsa-miR-129-5p	WNT5A
hsa_circRNA_403141	hsa-miR-129-5p	C2orf88
hsa_circRNA_403141	hsa-miR-129-5p	NRXN2
hsa_circRNA_403141	hsa-miR-129-5p	STEAP2
hsa_circRNA_403141	hsa-miR-129-5p	TIPARP
hsa_circRNA_403141	hsa-miR-129-5p	PRRG2
hsa_circRNA_403141	hsa-miR-129-5p	THSD4
hsa_circRNA_403141	hsa-miR-129-5p	KIF26A
hsa_circRNA_403141	hsa-miR-129-5p	CACNB4
hsa_circRNA_403141	hsa-miR-129-5p	CDYL2
hsa_circRNA_403141	hsa-miR-129-5p	FRMD3
hsa_circRNA_403141	hsa-miR-129-5p	FAM114A2
hsa_circRNA_403141	hsa-miR-129-5p	RBMS3
hsa_circRNA_403141	hsa-miR-129-5p	SATB1
hsa_circRNA_403141	hsa-miR-129-5p	PIEZO2
hsa_circRNA_403141	hsa-miR-129-5p	MEF2A
hsa_circRNA_403141	hsa-miR-129-5p	CDKN1C
hsa_circRNA_403141	hsa-miR-129-5p	FOXP2
hsa_circRNA_403141	hsa-miR-129-5p	PTPRF
hsa_circRNA_403141	hsa-miR-129-5p	CADM1
hsa_circRNA_403141	hsa-miR-129-5p	RBMS2
hsa_circRNA_403141	hsa-miR-129-5p	DLC1
hsa_circRNA_403141	hsa-miR-129-5p	CDK6
hsa_circRNA_403141	hsa-miR-129-5p	TGIF2
hsa_circRNA_403141	hsa-miR-129-5p	VGLL3
hsa_circRNA_403141	hsa-miR-129-5p	ARHGEF10L
hsa_circRNA_403141	hsa-miR-129-5p	PTER
hsa_circRNA_403141	hsa-miR-129-5p	CBLB
hsa_circRNA_403141	hsa-miR-129-5p	HOOK3
hsa_circRNA_403141	hsa-miR-129-5p	PLCG1
hsa_circRNA_403141	hsa-miR-129-5p	ATP8B2
hsa_circRNA_403141	hsa-miR-129-5p	ROCK1
hsa_circRNA_403141	hsa-miR-129-5p	UBASH3B
hsa_circRNA_403141	hsa-miR-129-5p	SSTR2
hsa_circRNA_403141	hsa-miR-129-5p	WDFY3
hsa_circRNA_403141	hsa-miR-129-5p	SEC14L1
hsa_circRNA_403141	hsa-miR-129-5p	ZFHX3
hsa_circRNA_403141	hsa-miR-129-5p	ZBTB10
hsa_circRNA_403141	hsa-miR-129-5p	JPH4
hsa_circRNA_403141	hsa-miR-129-5p	FBXW7
hsa_circRNA_403141	hsa-miR-129-5p	ADAM10
hsa_circRNA_403141	hsa-miR-129-5p	CAMK2N1
hsa_circRNA_403141	hsa-miR-129-5p	RBFOX2
hsa_circRNA_403141	hsa-miR-129-5p	PLEKHH3
hsa_circRNA_403141	hsa-miR-129-5p	EBF1
hsa_circRNA_403141	hsa-miR-129-5p	IPO7
hsa_circRNA_403141	hsa-miR-129-5p	TCF4
hsa_circRNA_403141	hsa-miR-129-5p	NRN1
hsa_circRNA_403141	hsa-miR-129-5p	EP300
hsa_circRNA_403141	hsa-miR-129-5p	PDP2
hsa_circRNA_403141	hsa-miR-129-5p	RRAGD
hsa_circRNA_403141	hsa-miR-129-5p	RPIA
hsa_circRNA_403141	hsa-miR-129-5p	ZNF281
hsa_circRNA_403141	hsa-miR-129-5p	NUP50
hsa_circRNA_403141	hsa-miR-129-5p	DNAJB5
hsa_circRNA_403141	hsa-miR-129-5p	CAMK2D
hsa_circRNA_403141	hsa-miR-129-5p	RBMS1
hsa_circRNA_403141	hsa-miR-129-5p	MAPK1
hsa_circRNA_403141	hsa-miR-129-5p	SALL4
hsa_circRNA_403141	hsa-miR-129-5p	MAN1A1
hsa_circRNA_403141	hsa-miR-129-5p	SHISA9
hsa_circRNA_403141	hsa-miR-129-5p	AGO3
hsa_circRNA_403141	hsa-miR-129-5p	PMEPA1
hsa_circRNA_403141	hsa-miR-129-5p	LHX2
hsa_circRNA_403141	hsa-miR-129-5p	HIC2
hsa_circRNA_403141	hsa-miR-129-5p	ZBTB46
hsa_circRNA_403141	hsa-miR-129-5p	SLC7A1
hsa_circRNA_403141	hsa-miR-129-5p	TOE1
hsa_circRNA_403141	hsa-miR-129-5p	DLK1
hsa_circRNA_403141	hsa-miR-129-5p	NR4A2
hsa_circRNA_403141	hsa-miR-129-5p	NAA15
hsa_circRNA_403141	hsa-miR-129-5p	ZFP36L2
hsa_circRNA_403141	hsa-miR-129-5p	G3BP1
hsa_circRNA_403141	hsa-miR-129-5p	MED12L
hsa_circRNA_102353	hsa-miR-129-5p	SH3KBP1
hsa_circRNA_102353	hsa-miR-129-5p	KAT6B
hsa_circRNA_102353	hsa-miR-129-5p	AHDC1
hsa_circRNA_102353	hsa-miR-129-5p	AKAP10
hsa_circRNA_102353	hsa-miR-129-5p	AMMECR1
hsa_circRNA_102353	hsa-miR-129-5p	CHD7
hsa_circRNA_102353	hsa-miR-129-5p	AUTS2
hsa_circRNA_102353	hsa-miR-129-5p	WWC1
hsa_circRNA_102353	hsa-miR-129-5p	WNT5A
hsa_circRNA_102353	hsa-miR-129-5p	C2orf88
hsa_circRNA_102353	hsa-miR-129-5p	NRXN2
hsa_circRNA_102353	hsa-miR-129-5p	STEAP2
hsa_circRNA_102353	hsa-miR-129-5p	TIPARP
hsa_circRNA_102353	hsa-miR-129-5p	PRRG2
hsa_circRNA_102353	hsa-miR-129-5p	THSD4
hsa_circRNA_102353	hsa-miR-129-5p	KIF26A
hsa_circRNA_102353	hsa-miR-129-5p	CACNB4
hsa_circRNA_102353	hsa-miR-129-5p	CDYL2
hsa_circRNA_102353	hsa-miR-129-5p	FRMD3
hsa_circRNA_102353	hsa-miR-129-5p	FAM114A2
hsa_circRNA_102353	hsa-miR-129-5p	RBMS3
hsa_circRNA_102353	hsa-miR-129-5p	SATB1
hsa_circRNA_102353	hsa-miR-129-5p	PIEZO2
hsa_circRNA_102353	hsa-miR-129-5p	MEF2A
hsa_circRNA_102353	hsa-miR-129-5p	CDKN1C
hsa_circRNA_102353	hsa-miR-129-5p	FOXP2
hsa_circRNA_102353	hsa-miR-129-5p	PTPRF
hsa_circRNA_102353	hsa-miR-129-5p	CADM1
hsa_circRNA_102353	hsa-miR-129-5p	RBMS2
hsa_circRNA_102353	hsa-miR-129-5p	DLC1
hsa_circRNA_102353	hsa-miR-129-5p	CDK6
hsa_circRNA_102353	hsa-miR-129-5p	TGIF2
hsa_circRNA_102353	hsa-miR-129-5p	VGLL3
hsa_circRNA_102353	hsa-miR-129-5p	ARHGEF10L
hsa_circRNA_102353	hsa-miR-129-5p	PTER
hsa_circRNA_102353	hsa-miR-129-5p	CBLB
hsa_circRNA_102353	hsa-miR-129-5p	HOOK3
hsa_circRNA_102353	hsa-miR-129-5p	PLCG1
hsa_circRNA_102353	hsa-miR-129-5p	ATP8B2
hsa_circRNA_102353	hsa-miR-129-5p	ROCK1
hsa_circRNA_102353	hsa-miR-129-5p	UBASH3B
hsa_circRNA_102353	hsa-miR-129-5p	SSTR2
hsa_circRNA_102353	hsa-miR-129-5p	WDFY3
hsa_circRNA_102353	hsa-miR-129-5p	SEC14L1
hsa_circRNA_102353	hsa-miR-129-5p	ZFHX3
hsa_circRNA_102353	hsa-miR-129-5p	ZBTB10
hsa_circRNA_102353	hsa-miR-129-5p	JPH4
hsa_circRNA_102353	hsa-miR-129-5p	FBXW7
hsa_circRNA_102353	hsa-miR-129-5p	ADAM10
hsa_circRNA_102353	hsa-miR-129-5p	CAMK2N1
hsa_circRNA_102353	hsa-miR-129-5p	RBFOX2
hsa_circRNA_102353	hsa-miR-129-5p	PLEKHH3
hsa_circRNA_102353	hsa-miR-129-5p	EBF1
hsa_circRNA_102353	hsa-miR-129-5p	IPO7
hsa_circRNA_102353	hsa-miR-129-5p	TCF4
hsa_circRNA_102353	hsa-miR-129-5p	NRN1
hsa_circRNA_102353	hsa-miR-129-5p	EP300
hsa_circRNA_102353	hsa-miR-129-5p	PDP2
hsa_circRNA_102353	hsa-miR-129-5p	RRAGD
hsa_circRNA_102353	hsa-miR-129-5p	RPIA
hsa_circRNA_102353	hsa-miR-129-5p	ZNF281
hsa_circRNA_102353	hsa-miR-129-5p	NUP50
hsa_circRNA_102353	hsa-miR-129-5p	DNAJB5
hsa_circRNA_102353	hsa-miR-129-5p	CAMK2D
hsa_circRNA_102353	hsa-miR-129-5p	RBMS1
hsa_circRNA_102353	hsa-miR-129-5p	MAPK1
hsa_circRNA_102353	hsa-miR-129-5p	SALL4
hsa_circRNA_102353	hsa-miR-129-5p	MAN1A1
hsa_circRNA_102353	hsa-miR-129-5p	SHISA9
hsa_circRNA_102353	hsa-miR-129-5p	AGO3
hsa_circRNA_102353	hsa-miR-129-5p	PMEPA1
hsa_circRNA_102353	hsa-miR-129-5p	LHX2
hsa_circRNA_102353	hsa-miR-129-5p	HIC2
hsa_circRNA_102353	hsa-miR-129-5p	ZBTB46
hsa_circRNA_102353	hsa-miR-129-5p	SLC7A1
hsa_circRNA_102353	hsa-miR-129-5p	TOE1
hsa_circRNA_102353	hsa-miR-129-5p	DLK1
hsa_circRNA_102353	hsa-miR-129-5p	NR4A2
hsa_circRNA_102353	hsa-miR-129-5p	NAA15
hsa_circRNA_102353	hsa-miR-129-5p	ZFP36L2
hsa_circRNA_102353	hsa-miR-129-5p	G3BP1
hsa_circRNA_102353	hsa-miR-129-5p	MED12L
hsa_circRNA_405571	hsa-miR-129-5p	SH3KBP1
hsa_circRNA_405571	hsa-miR-129-5p	KAT6B
hsa_circRNA_405571	hsa-miR-129-5p	AHDC1
hsa_circRNA_405571	hsa-miR-129-5p	AKAP10
hsa_circRNA_405571	hsa-miR-129-5p	AMMECR1
hsa_circRNA_405571	hsa-miR-129-5p	CHD7
hsa_circRNA_405571	hsa-miR-129-5p	AUTS2
hsa_circRNA_405571	hsa-miR-129-5p	WWC1
hsa_circRNA_405571	hsa-miR-129-5p	WNT5A
hsa_circRNA_405571	hsa-miR-129-5p	C2orf88
hsa_circRNA_405571	hsa-miR-129-5p	NRXN2
hsa_circRNA_405571	hsa-miR-129-5p	STEAP2
hsa_circRNA_405571	hsa-miR-129-5p	TIPARP
hsa_circRNA_405571	hsa-miR-129-5p	PRRG2
hsa_circRNA_405571	hsa-miR-129-5p	THSD4
hsa_circRNA_405571	hsa-miR-129-5p	KIF26A
hsa_circRNA_405571	hsa-miR-129-5p	CACNB4
hsa_circRNA_405571	hsa-miR-129-5p	CDYL2
hsa_circRNA_405571	hsa-miR-129-5p	FRMD3
hsa_circRNA_405571	hsa-miR-129-5p	FAM114A2
hsa_circRNA_405571	hsa-miR-129-5p	RBMS3
hsa_circRNA_405571	hsa-miR-129-5p	SATB1
hsa_circRNA_405571	hsa-miR-129-5p	PIEZO2
hsa_circRNA_405571	hsa-miR-129-5p	MEF2A
hsa_circRNA_405571	hsa-miR-129-5p	CDKN1C
hsa_circRNA_405571	hsa-miR-129-5p	FOXP2
hsa_circRNA_405571	hsa-miR-129-5p	PTPRF
hsa_circRNA_405571	hsa-miR-129-5p	CADM1
hsa_circRNA_405571	hsa-miR-129-5p	RBMS2
hsa_circRNA_405571	hsa-miR-129-5p	DLC1
hsa_circRNA_405571	hsa-miR-129-5p	CDK6
hsa_circRNA_405571	hsa-miR-129-5p	TGIF2
hsa_circRNA_405571	hsa-miR-129-5p	VGLL3
hsa_circRNA_405571	hsa-miR-129-5p	ARHGEF10L
hsa_circRNA_405571	hsa-miR-129-5p	PTER
hsa_circRNA_405571	hsa-miR-129-5p	CBLB
hsa_circRNA_405571	hsa-miR-129-5p	HOOK3
hsa_circRNA_405571	hsa-miR-129-5p	PLCG1
hsa_circRNA_405571	hsa-miR-129-5p	ATP8B2
hsa_circRNA_405571	hsa-miR-129-5p	ROCK1
hsa_circRNA_405571	hsa-miR-129-5p	UBASH3B
hsa_circRNA_405571	hsa-miR-129-5p	SSTR2
hsa_circRNA_405571	hsa-miR-129-5p	WDFY3
hsa_circRNA_405571	hsa-miR-129-5p	SEC14L1
hsa_circRNA_405571	hsa-miR-129-5p	ZFHX3
hsa_circRNA_405571	hsa-miR-129-5p	ZBTB10
hsa_circRNA_405571	hsa-miR-129-5p	JPH4
hsa_circRNA_405571	hsa-miR-129-5p	FBXW7
hsa_circRNA_405571	hsa-miR-129-5p	ADAM10
hsa_circRNA_405571	hsa-miR-129-5p	CAMK2N1
hsa_circRNA_405571	hsa-miR-129-5p	RBFOX2
hsa_circRNA_405571	hsa-miR-129-5p	PLEKHH3
hsa_circRNA_405571	hsa-miR-129-5p	EBF1
hsa_circRNA_405571	hsa-miR-129-5p	IPO7
hsa_circRNA_405571	hsa-miR-129-5p	TCF4
hsa_circRNA_405571	hsa-miR-129-5p	NRN1
hsa_circRNA_405571	hsa-miR-129-5p	EP300
hsa_circRNA_405571	hsa-miR-129-5p	PDP2
hsa_circRNA_405571	hsa-miR-129-5p	RRAGD
hsa_circRNA_405571	hsa-miR-129-5p	RPIA
hsa_circRNA_405571	hsa-miR-129-5p	ZNF281
hsa_circRNA_405571	hsa-miR-129-5p	NUP50
hsa_circRNA_405571	hsa-miR-129-5p	DNAJB5
hsa_circRNA_405571	hsa-miR-129-5p	CAMK2D
hsa_circRNA_405571	hsa-miR-129-5p	RBMS1
hsa_circRNA_405571	hsa-miR-129-5p	MAPK1
hsa_circRNA_405571	hsa-miR-129-5p	SALL4
hsa_circRNA_405571	hsa-miR-129-5p	MAN1A1
hsa_circRNA_405571	hsa-miR-129-5p	SHISA9
hsa_circRNA_405571	hsa-miR-129-5p	AGO3
hsa_circRNA_405571	hsa-miR-129-5p	PMEPA1
hsa_circRNA_405571	hsa-miR-129-5p	LHX2
hsa_circRNA_405571	hsa-miR-129-5p	HIC2
hsa_circRNA_405571	hsa-miR-129-5p	ZBTB46
hsa_circRNA_405571	hsa-miR-129-5p	SLC7A1
hsa_circRNA_405571	hsa-miR-129-5p	TOE1
hsa_circRNA_405571	hsa-miR-129-5p	DLK1
hsa_circRNA_405571	hsa-miR-129-5p	NR4A2
hsa_circRNA_405571	hsa-miR-129-5p	NAA15
hsa_circRNA_405571	hsa-miR-129-5p	ZFP36L2
hsa_circRNA_405571	hsa-miR-129-5p	G3BP1
hsa_circRNA_405571	hsa-miR-129-5p	MED12L
hsa_circRNA_002554	hsa-miR-129-5p	SH3KBP1
hsa_circRNA_002554	hsa-miR-129-5p	KAT6B
hsa_circRNA_002554	hsa-miR-129-5p	AHDC1
hsa_circRNA_002554	hsa-miR-129-5p	AKAP10
hsa_circRNA_002554	hsa-miR-129-5p	AMMECR1
hsa_circRNA_002554	hsa-miR-129-5p	CHD7
hsa_circRNA_002554	hsa-miR-129-5p	AUTS2
hsa_circRNA_002554	hsa-miR-129-5p	WWC1
hsa_circRNA_002554	hsa-miR-129-5p	WNT5A
hsa_circRNA_002554	hsa-miR-129-5p	C2orf88
hsa_circRNA_002554	hsa-miR-129-5p	NRXN2
hsa_circRNA_002554	hsa-miR-129-5p	STEAP2
hsa_circRNA_002554	hsa-miR-129-5p	TIPARP
hsa_circRNA_002554	hsa-miR-129-5p	PRRG2
hsa_circRNA_002554	hsa-miR-129-5p	THSD4
hsa_circRNA_002554	hsa-miR-129-5p	KIF26A
hsa_circRNA_002554	hsa-miR-129-5p	CACNB4
hsa_circRNA_002554	hsa-miR-129-5p	CDYL2
hsa_circRNA_002554	hsa-miR-129-5p	FRMD3
hsa_circRNA_002554	hsa-miR-129-5p	FAM114A2
hsa_circRNA_002554	hsa-miR-129-5p	RBMS3
hsa_circRNA_002554	hsa-miR-129-5p	SATB1
hsa_circRNA_002554	hsa-miR-129-5p	PIEZO2
hsa_circRNA_002554	hsa-miR-129-5p	MEF2A
hsa_circRNA_002554	hsa-miR-129-5p	CDKN1C
hsa_circRNA_002554	hsa-miR-129-5p	FOXP2
hsa_circRNA_002554	hsa-miR-129-5p	PTPRF
hsa_circRNA_002554	hsa-miR-129-5p	CADM1
hsa_circRNA_002554	hsa-miR-129-5p	RBMS2
hsa_circRNA_002554	hsa-miR-129-5p	DLC1
hsa_circRNA_002554	hsa-miR-129-5p	CDK6
hsa_circRNA_002554	hsa-miR-129-5p	TGIF2
hsa_circRNA_002554	hsa-miR-129-5p	VGLL3
hsa_circRNA_002554	hsa-miR-129-5p	ARHGEF10L
hsa_circRNA_002554	hsa-miR-129-5p	PTER
hsa_circRNA_002554	hsa-miR-129-5p	CBLB
hsa_circRNA_002554	hsa-miR-129-5p	HOOK3
hsa_circRNA_002554	hsa-miR-129-5p	PLCG1
hsa_circRNA_002554	hsa-miR-129-5p	ATP8B2
hsa_circRNA_002554	hsa-miR-129-5p	ROCK1
hsa_circRNA_002554	hsa-miR-129-5p	UBASH3B
hsa_circRNA_002554	hsa-miR-129-5p	SSTR2
hsa_circRNA_002554	hsa-miR-129-5p	WDFY3
hsa_circRNA_002554	hsa-miR-129-5p	SEC14L1
hsa_circRNA_002554	hsa-miR-129-5p	ZFHX3
hsa_circRNA_002554	hsa-miR-129-5p	ZBTB10
hsa_circRNA_002554	hsa-miR-129-5p	JPH4
hsa_circRNA_002554	hsa-miR-129-5p	FBXW7
hsa_circRNA_002554	hsa-miR-129-5p	ADAM10
hsa_circRNA_002554	hsa-miR-129-5p	CAMK2N1
hsa_circRNA_002554	hsa-miR-129-5p	RBFOX2
hsa_circRNA_002554	hsa-miR-129-5p	PLEKHH3
hsa_circRNA_002554	hsa-miR-129-5p	EBF1
hsa_circRNA_002554	hsa-miR-129-5p	IPO7
hsa_circRNA_002554	hsa-miR-129-5p	TCF4
hsa_circRNA_002554	hsa-miR-129-5p	NRN1
hsa_circRNA_002554	hsa-miR-129-5p	EP300
hsa_circRNA_002554	hsa-miR-129-5p	PDP2
hsa_circRNA_002554	hsa-miR-129-5p	RRAGD
hsa_circRNA_002554	hsa-miR-129-5p	RPIA
hsa_circRNA_002554	hsa-miR-129-5p	ZNF281
hsa_circRNA_002554	hsa-miR-129-5p	NUP50
hsa_circRNA_002554	hsa-miR-129-5p	DNAJB5
hsa_circRNA_002554	hsa-miR-129-5p	CAMK2D
hsa_circRNA_002554	hsa-miR-129-5p	RBMS1
hsa_circRNA_002554	hsa-miR-129-5p	MAPK1
hsa_circRNA_002554	hsa-miR-129-5p	SALL4
hsa_circRNA_002554	hsa-miR-129-5p	MAN1A1
hsa_circRNA_002554	hsa-miR-129-5p	SHISA9
hsa_circRNA_002554	hsa-miR-129-5p	AGO3
hsa_circRNA_002554	hsa-miR-129-5p	PMEPA1
hsa_circRNA_002554	hsa-miR-129-5p	LHX2
hsa_circRNA_002554	hsa-miR-129-5p	HIC2
hsa_circRNA_002554	hsa-miR-129-5p	ZBTB46
hsa_circRNA_002554	hsa-miR-129-5p	SLC7A1
hsa_circRNA_002554	hsa-miR-129-5p	TOE1
hsa_circRNA_002554	hsa-miR-129-5p	DLK1
hsa_circRNA_002554	hsa-miR-129-5p	NR4A2
hsa_circRNA_002554	hsa-miR-129-5p	NAA15
hsa_circRNA_002554	hsa-miR-129-5p	ZFP36L2
hsa_circRNA_002554	hsa-miR-129-5p	G3BP1
hsa_circRNA_002554	hsa-miR-129-5p	MED12L
hsa_circRNA_102237	hsa-miR-129-5p	SH3KBP1
hsa_circRNA_102237	hsa-miR-129-5p	KAT6B
hsa_circRNA_102237	hsa-miR-129-5p	AHDC1
hsa_circRNA_102237	hsa-miR-129-5p	AKAP10
hsa_circRNA_102237	hsa-miR-129-5p	AMMECR1
hsa_circRNA_102237	hsa-miR-129-5p	CHD7
hsa_circRNA_102237	hsa-miR-129-5p	AUTS2
hsa_circRNA_102237	hsa-miR-129-5p	WWC1
hsa_circRNA_102237	hsa-miR-129-5p	WNT5A
hsa_circRNA_102237	hsa-miR-129-5p	C2orf88
hsa_circRNA_102237	hsa-miR-129-5p	NRXN2
hsa_circRNA_102237	hsa-miR-129-5p	STEAP2
hsa_circRNA_102237	hsa-miR-129-5p	TIPARP
hsa_circRNA_102237	hsa-miR-129-5p	PRRG2
hsa_circRNA_102237	hsa-miR-129-5p	THSD4
hsa_circRNA_102237	hsa-miR-129-5p	KIF26A
hsa_circRNA_102237	hsa-miR-129-5p	CACNB4
hsa_circRNA_102237	hsa-miR-129-5p	CDYL2
hsa_circRNA_102237	hsa-miR-129-5p	FRMD3
hsa_circRNA_102237	hsa-miR-129-5p	FAM114A2
hsa_circRNA_102237	hsa-miR-129-5p	RBMS3
hsa_circRNA_102237	hsa-miR-129-5p	SATB1
hsa_circRNA_102237	hsa-miR-129-5p	PIEZO2
hsa_circRNA_102237	hsa-miR-129-5p	MEF2A
hsa_circRNA_102237	hsa-miR-129-5p	CDKN1C
hsa_circRNA_102237	hsa-miR-129-5p	FOXP2
hsa_circRNA_102237	hsa-miR-129-5p	PTPRF
hsa_circRNA_102237	hsa-miR-129-5p	CADM1
hsa_circRNA_102237	hsa-miR-129-5p	RBMS2
hsa_circRNA_102237	hsa-miR-129-5p	DLC1
hsa_circRNA_102237	hsa-miR-129-5p	CDK6
hsa_circRNA_102237	hsa-miR-129-5p	TGIF2
hsa_circRNA_102237	hsa-miR-129-5p	VGLL3
hsa_circRNA_102237	hsa-miR-129-5p	ARHGEF10L
hsa_circRNA_102237	hsa-miR-129-5p	PTER
hsa_circRNA_102237	hsa-miR-129-5p	CBLB
hsa_circRNA_102237	hsa-miR-129-5p	HOOK3
hsa_circRNA_102237	hsa-miR-129-5p	PLCG1
hsa_circRNA_102237	hsa-miR-129-5p	ATP8B2
hsa_circRNA_102237	hsa-miR-129-5p	ROCK1
hsa_circRNA_102237	hsa-miR-129-5p	UBASH3B
hsa_circRNA_102237	hsa-miR-129-5p	SSTR2
hsa_circRNA_102237	hsa-miR-129-5p	WDFY3
hsa_circRNA_102237	hsa-miR-129-5p	SEC14L1
hsa_circRNA_102237	hsa-miR-129-5p	ZFHX3
hsa_circRNA_102237	hsa-miR-129-5p	ZBTB10
hsa_circRNA_102237	hsa-miR-129-5p	JPH4
hsa_circRNA_102237	hsa-miR-129-5p	FBXW7
hsa_circRNA_102237	hsa-miR-129-5p	ADAM10
hsa_circRNA_102237	hsa-miR-129-5p	CAMK2N1
hsa_circRNA_102237	hsa-miR-129-5p	RBFOX2
hsa_circRNA_102237	hsa-miR-129-5p	PLEKHH3
hsa_circRNA_102237	hsa-miR-129-5p	EBF1
hsa_circRNA_102237	hsa-miR-129-5p	IPO7
hsa_circRNA_102237	hsa-miR-129-5p	TCF4
hsa_circRNA_102237	hsa-miR-129-5p	NRN1
hsa_circRNA_102237	hsa-miR-129-5p	EP300
hsa_circRNA_102237	hsa-miR-129-5p	PDP2
hsa_circRNA_102237	hsa-miR-129-5p	RRAGD
hsa_circRNA_102237	hsa-miR-129-5p	RPIA
hsa_circRNA_102237	hsa-miR-129-5p	ZNF281
hsa_circRNA_102237	hsa-miR-129-5p	NUP50
hsa_circRNA_102237	hsa-miR-129-5p	DNAJB5
hsa_circRNA_102237	hsa-miR-129-5p	CAMK2D
hsa_circRNA_102237	hsa-miR-129-5p	RBMS1
hsa_circRNA_102237	hsa-miR-129-5p	MAPK1
hsa_circRNA_102237	hsa-miR-129-5p	SALL4
hsa_circRNA_102237	hsa-miR-129-5p	MAN1A1
hsa_circRNA_102237	hsa-miR-129-5p	SHISA9
hsa_circRNA_102237	hsa-miR-129-5p	AGO3
hsa_circRNA_102237	hsa-miR-129-5p	PMEPA1
hsa_circRNA_102237	hsa-miR-129-5p	LHX2
hsa_circRNA_102237	hsa-miR-129-5p	HIC2
hsa_circRNA_102237	hsa-miR-129-5p	ZBTB46
hsa_circRNA_102237	hsa-miR-129-5p	SLC7A1
hsa_circRNA_102237	hsa-miR-129-5p	TOE1
hsa_circRNA_102237	hsa-miR-129-5p	DLK1
hsa_circRNA_102237	hsa-miR-129-5p	NR4A2
hsa_circRNA_102237	hsa-miR-129-5p	NAA15
hsa_circRNA_102237	hsa-miR-129-5p	ZFP36L2
hsa_circRNA_102237	hsa-miR-129-5p	G3BP1
hsa_circRNA_102237	hsa-miR-129-5p	MED12L
hsa_circRNA_405950	hsa-miR-129-5p	SH3KBP1
hsa_circRNA_405950	hsa-miR-129-5p	KAT6B
hsa_circRNA_405950	hsa-miR-129-5p	AHDC1
hsa_circRNA_405950	hsa-miR-129-5p	AKAP10
hsa_circRNA_405950	hsa-miR-129-5p	AMMECR1
hsa_circRNA_405950	hsa-miR-129-5p	CHD7
hsa_circRNA_405950	hsa-miR-129-5p	AUTS2
hsa_circRNA_405950	hsa-miR-129-5p	WWC1
hsa_circRNA_405950	hsa-miR-129-5p	WNT5A
hsa_circRNA_405950	hsa-miR-129-5p	C2orf88
hsa_circRNA_405950	hsa-miR-129-5p	NRXN2
hsa_circRNA_405950	hsa-miR-129-5p	STEAP2
hsa_circRNA_405950	hsa-miR-129-5p	TIPARP
hsa_circRNA_405950	hsa-miR-129-5p	PRRG2
hsa_circRNA_405950	hsa-miR-129-5p	THSD4
hsa_circRNA_405950	hsa-miR-129-5p	KIF26A
hsa_circRNA_405950	hsa-miR-129-5p	CACNB4
hsa_circRNA_405950	hsa-miR-129-5p	CDYL2
hsa_circRNA_405950	hsa-miR-129-5p	FRMD3
hsa_circRNA_405950	hsa-miR-129-5p	FAM114A2
hsa_circRNA_405950	hsa-miR-129-5p	RBMS3
hsa_circRNA_405950	hsa-miR-129-5p	SATB1
hsa_circRNA_405950	hsa-miR-129-5p	PIEZO2
hsa_circRNA_405950	hsa-miR-129-5p	MEF2A
hsa_circRNA_405950	hsa-miR-129-5p	CDKN1C
hsa_circRNA_405950	hsa-miR-129-5p	FOXP2
hsa_circRNA_405950	hsa-miR-129-5p	PTPRF
hsa_circRNA_405950	hsa-miR-129-5p	CADM1
hsa_circRNA_405950	hsa-miR-129-5p	RBMS2
hsa_circRNA_405950	hsa-miR-129-5p	DLC1
hsa_circRNA_405950	hsa-miR-129-5p	CDK6
hsa_circRNA_405950	hsa-miR-129-5p	TGIF2
hsa_circRNA_405950	hsa-miR-129-5p	VGLL3
hsa_circRNA_405950	hsa-miR-129-5p	ARHGEF10L
hsa_circRNA_405950	hsa-miR-129-5p	PTER
hsa_circRNA_405950	hsa-miR-129-5p	CBLB
hsa_circRNA_405950	hsa-miR-129-5p	HOOK3
hsa_circRNA_405950	hsa-miR-129-5p	PLCG1
hsa_circRNA_405950	hsa-miR-129-5p	ATP8B2
hsa_circRNA_405950	hsa-miR-129-5p	ROCK1
hsa_circRNA_405950	hsa-miR-129-5p	UBASH3B
hsa_circRNA_405950	hsa-miR-129-5p	SSTR2
hsa_circRNA_405950	hsa-miR-129-5p	WDFY3
hsa_circRNA_405950	hsa-miR-129-5p	SEC14L1
hsa_circRNA_405950	hsa-miR-129-5p	ZFHX3
hsa_circRNA_405950	hsa-miR-129-5p	ZBTB10
hsa_circRNA_405950	hsa-miR-129-5p	JPH4
hsa_circRNA_405950	hsa-miR-129-5p	FBXW7
hsa_circRNA_405950	hsa-miR-129-5p	ADAM10
hsa_circRNA_405950	hsa-miR-129-5p	CAMK2N1
hsa_circRNA_405950	hsa-miR-129-5p	RBFOX2
hsa_circRNA_405950	hsa-miR-129-5p	PLEKHH3
hsa_circRNA_405950	hsa-miR-129-5p	EBF1
hsa_circRNA_405950	hsa-miR-129-5p	IPO7
hsa_circRNA_405950	hsa-miR-129-5p	TCF4
hsa_circRNA_405950	hsa-miR-129-5p	NRN1
hsa_circRNA_405950	hsa-miR-129-5p	EP300
hsa_circRNA_405950	hsa-miR-129-5p	PDP2
hsa_circRNA_405950	hsa-miR-129-5p	RRAGD
hsa_circRNA_405950	hsa-miR-129-5p	RPIA
hsa_circRNA_405950	hsa-miR-129-5p	ZNF281
hsa_circRNA_405950	hsa-miR-129-5p	NUP50
hsa_circRNA_405950	hsa-miR-129-5p	DNAJB5
hsa_circRNA_405950	hsa-miR-129-5p	CAMK2D
hsa_circRNA_405950	hsa-miR-129-5p	RBMS1
hsa_circRNA_405950	hsa-miR-129-5p	MAPK1
hsa_circRNA_405950	hsa-miR-129-5p	SALL4
hsa_circRNA_405950	hsa-miR-129-5p	MAN1A1
hsa_circRNA_405950	hsa-miR-129-5p	SHISA9
hsa_circRNA_405950	hsa-miR-129-5p	AGO3
hsa_circRNA_405950	hsa-miR-129-5p	PMEPA1
hsa_circRNA_405950	hsa-miR-129-5p	LHX2
hsa_circRNA_405950	hsa-miR-129-5p	HIC2
hsa_circRNA_405950	hsa-miR-129-5p	ZBTB46
hsa_circRNA_405950	hsa-miR-129-5p	SLC7A1
hsa_circRNA_405950	hsa-miR-129-5p	TOE1
hsa_circRNA_405950	hsa-miR-129-5p	DLK1
hsa_circRNA_405950	hsa-miR-129-5p	NR4A2
hsa_circRNA_405950	hsa-miR-129-5p	NAA15
hsa_circRNA_405950	hsa-miR-129-5p	ZFP36L2
hsa_circRNA_405950	hsa-miR-129-5p	G3BP1
hsa_circRNA_405950	hsa-miR-129-5p	MED12L
hsa_circRNA_007661	hsa-miR-129-5p	SH3KBP1
hsa_circRNA_007661	hsa-miR-129-5p	KAT6B
hsa_circRNA_007661	hsa-miR-129-5p	AHDC1
hsa_circRNA_007661	hsa-miR-129-5p	AKAP10
hsa_circRNA_007661	hsa-miR-129-5p	AMMECR1
hsa_circRNA_007661	hsa-miR-129-5p	CHD7
hsa_circRNA_007661	hsa-miR-129-5p	AUTS2
hsa_circRNA_007661	hsa-miR-129-5p	WWC1
hsa_circRNA_007661	hsa-miR-129-5p	WNT5A
hsa_circRNA_007661	hsa-miR-129-5p	C2orf88
hsa_circRNA_007661	hsa-miR-129-5p	NRXN2
hsa_circRNA_007661	hsa-miR-129-5p	STEAP2
hsa_circRNA_007661	hsa-miR-129-5p	TIPARP
hsa_circRNA_007661	hsa-miR-129-5p	PRRG2
hsa_circRNA_007661	hsa-miR-129-5p	THSD4
hsa_circRNA_007661	hsa-miR-129-5p	KIF26A
hsa_circRNA_007661	hsa-miR-129-5p	CACNB4
hsa_circRNA_007661	hsa-miR-129-5p	CDYL2
hsa_circRNA_007661	hsa-miR-129-5p	FRMD3
hsa_circRNA_007661	hsa-miR-129-5p	FAM114A2
hsa_circRNA_007661	hsa-miR-129-5p	RBMS3
hsa_circRNA_007661	hsa-miR-129-5p	SATB1
hsa_circRNA_007661	hsa-miR-129-5p	PIEZO2
hsa_circRNA_007661	hsa-miR-129-5p	MEF2A
hsa_circRNA_007661	hsa-miR-129-5p	CDKN1C
hsa_circRNA_007661	hsa-miR-129-5p	FOXP2
hsa_circRNA_007661	hsa-miR-129-5p	PTPRF
hsa_circRNA_007661	hsa-miR-129-5p	CADM1
hsa_circRNA_007661	hsa-miR-129-5p	RBMS2
hsa_circRNA_007661	hsa-miR-129-5p	DLC1
hsa_circRNA_007661	hsa-miR-129-5p	CDK6
hsa_circRNA_007661	hsa-miR-129-5p	TGIF2
hsa_circRNA_007661	hsa-miR-129-5p	VGLL3
hsa_circRNA_007661	hsa-miR-129-5p	ARHGEF10L
hsa_circRNA_007661	hsa-miR-129-5p	PTER
hsa_circRNA_007661	hsa-miR-129-5p	CBLB
hsa_circRNA_007661	hsa-miR-129-5p	HOOK3
hsa_circRNA_007661	hsa-miR-129-5p	PLCG1
hsa_circRNA_007661	hsa-miR-129-5p	ATP8B2
hsa_circRNA_007661	hsa-miR-129-5p	ROCK1
hsa_circRNA_007661	hsa-miR-129-5p	UBASH3B
hsa_circRNA_007661	hsa-miR-129-5p	SSTR2
hsa_circRNA_007661	hsa-miR-129-5p	WDFY3
hsa_circRNA_007661	hsa-miR-129-5p	SEC14L1
hsa_circRNA_007661	hsa-miR-129-5p	ZFHX3
hsa_circRNA_007661	hsa-miR-129-5p	ZBTB10
hsa_circRNA_007661	hsa-miR-129-5p	JPH4
hsa_circRNA_007661	hsa-miR-129-5p	FBXW7
hsa_circRNA_007661	hsa-miR-129-5p	ADAM10
hsa_circRNA_007661	hsa-miR-129-5p	CAMK2N1
hsa_circRNA_007661	hsa-miR-129-5p	RBFOX2
hsa_circRNA_007661	hsa-miR-129-5p	PLEKHH3
hsa_circRNA_007661	hsa-miR-129-5p	EBF1
hsa_circRNA_007661	hsa-miR-129-5p	IPO7
hsa_circRNA_007661	hsa-miR-129-5p	TCF4
hsa_circRNA_007661	hsa-miR-129-5p	NRN1
hsa_circRNA_007661	hsa-miR-129-5p	EP300
hsa_circRNA_007661	hsa-miR-129-5p	PDP2
hsa_circRNA_007661	hsa-miR-129-5p	RRAGD
hsa_circRNA_007661	hsa-miR-129-5p	RPIA
hsa_circRNA_007661	hsa-miR-129-5p	ZNF281
hsa_circRNA_007661	hsa-miR-129-5p	NUP50
hsa_circRNA_007661	hsa-miR-129-5p	DNAJB5
hsa_circRNA_007661	hsa-miR-129-5p	CAMK2D
hsa_circRNA_007661	hsa-miR-129-5p	RBMS1
hsa_circRNA_007661	hsa-miR-129-5p	MAPK1
hsa_circRNA_007661	hsa-miR-129-5p	SALL4
hsa_circRNA_007661	hsa-miR-129-5p	MAN1A1
hsa_circRNA_007661	hsa-miR-129-5p	SHISA9
hsa_circRNA_007661	hsa-miR-129-5p	AGO3
hsa_circRNA_007661	hsa-miR-129-5p	PMEPA1
hsa_circRNA_007661	hsa-miR-129-5p	LHX2
hsa_circRNA_007661	hsa-miR-129-5p	HIC2
hsa_circRNA_007661	hsa-miR-129-5p	ZBTB46
hsa_circRNA_007661	hsa-miR-129-5p	SLC7A1
hsa_circRNA_007661	hsa-miR-129-5p	TOE1
hsa_circRNA_007661	hsa-miR-129-5p	DLK1
hsa_circRNA_007661	hsa-miR-129-5p	NR4A2
hsa_circRNA_007661	hsa-miR-129-5p	NAA15
hsa_circRNA_007661	hsa-miR-129-5p	ZFP36L2
hsa_circRNA_007661	hsa-miR-129-5p	G3BP1
hsa_circRNA_007661	hsa-miR-129-5p	MED12L
hsa_circRNA_104441	hsa-miR-129-5p	SH3KBP1
hsa_circRNA_104441	hsa-miR-129-5p	KAT6B
hsa_circRNA_104441	hsa-miR-129-5p	AHDC1
hsa_circRNA_104441	hsa-miR-129-5p	AKAP10
hsa_circRNA_104441	hsa-miR-129-5p	AMMECR1
hsa_circRNA_104441	hsa-miR-129-5p	CHD7
hsa_circRNA_104441	hsa-miR-129-5p	AUTS2
hsa_circRNA_104441	hsa-miR-129-5p	WWC1
hsa_circRNA_104441	hsa-miR-129-5p	WNT5A
hsa_circRNA_104441	hsa-miR-129-5p	C2orf88
hsa_circRNA_104441	hsa-miR-129-5p	NRXN2
hsa_circRNA_104441	hsa-miR-129-5p	STEAP2
hsa_circRNA_104441	hsa-miR-129-5p	TIPARP
hsa_circRNA_104441	hsa-miR-129-5p	PRRG2
hsa_circRNA_104441	hsa-miR-129-5p	THSD4
hsa_circRNA_104441	hsa-miR-129-5p	KIF26A
hsa_circRNA_104441	hsa-miR-129-5p	CACNB4
hsa_circRNA_104441	hsa-miR-129-5p	CDYL2
hsa_circRNA_104441	hsa-miR-129-5p	FRMD3
hsa_circRNA_104441	hsa-miR-129-5p	FAM114A2
hsa_circRNA_104441	hsa-miR-129-5p	RBMS3
hsa_circRNA_104441	hsa-miR-129-5p	SATB1
hsa_circRNA_104441	hsa-miR-129-5p	PIEZO2
hsa_circRNA_104441	hsa-miR-129-5p	MEF2A
hsa_circRNA_104441	hsa-miR-129-5p	CDKN1C
hsa_circRNA_104441	hsa-miR-129-5p	FOXP2
hsa_circRNA_104441	hsa-miR-129-5p	PTPRF
hsa_circRNA_104441	hsa-miR-129-5p	CADM1
hsa_circRNA_104441	hsa-miR-129-5p	RBMS2
hsa_circRNA_104441	hsa-miR-129-5p	DLC1
hsa_circRNA_104441	hsa-miR-129-5p	CDK6
hsa_circRNA_104441	hsa-miR-129-5p	TGIF2
hsa_circRNA_104441	hsa-miR-129-5p	VGLL3
hsa_circRNA_104441	hsa-miR-129-5p	ARHGEF10L
hsa_circRNA_104441	hsa-miR-129-5p	PTER
hsa_circRNA_104441	hsa-miR-129-5p	CBLB
hsa_circRNA_104441	hsa-miR-129-5p	HOOK3
hsa_circRNA_104441	hsa-miR-129-5p	PLCG1
hsa_circRNA_104441	hsa-miR-129-5p	ATP8B2
hsa_circRNA_104441	hsa-miR-129-5p	ROCK1
hsa_circRNA_104441	hsa-miR-129-5p	UBASH3B
hsa_circRNA_104441	hsa-miR-129-5p	SSTR2
hsa_circRNA_104441	hsa-miR-129-5p	WDFY3
hsa_circRNA_104441	hsa-miR-129-5p	SEC14L1
hsa_circRNA_104441	hsa-miR-129-5p	ZFHX3
hsa_circRNA_104441	hsa-miR-129-5p	ZBTB10
hsa_circRNA_104441	hsa-miR-129-5p	JPH4
hsa_circRNA_104441	hsa-miR-129-5p	FBXW7
hsa_circRNA_104441	hsa-miR-129-5p	ADAM10
hsa_circRNA_104441	hsa-miR-129-5p	CAMK2N1
hsa_circRNA_104441	hsa-miR-129-5p	RBFOX2
hsa_circRNA_104441	hsa-miR-129-5p	PLEKHH3
hsa_circRNA_104441	hsa-miR-129-5p	EBF1
hsa_circRNA_104441	hsa-miR-129-5p	IPO7
hsa_circRNA_104441	hsa-miR-129-5p	TCF4
hsa_circRNA_104441	hsa-miR-129-5p	NRN1
hsa_circRNA_104441	hsa-miR-129-5p	EP300
hsa_circRNA_104441	hsa-miR-129-5p	PDP2
hsa_circRNA_104441	hsa-miR-129-5p	RRAGD
hsa_circRNA_104441	hsa-miR-129-5p	RPIA
hsa_circRNA_104441	hsa-miR-129-5p	ZNF281
hsa_circRNA_104441	hsa-miR-129-5p	NUP50
hsa_circRNA_104441	hsa-miR-129-5p	DNAJB5
hsa_circRNA_104441	hsa-miR-129-5p	CAMK2D
hsa_circRNA_104441	hsa-miR-129-5p	RBMS1
hsa_circRNA_104441	hsa-miR-129-5p	MAPK1
hsa_circRNA_104441	hsa-miR-129-5p	SALL4
hsa_circRNA_104441	hsa-miR-129-5p	MAN1A1
hsa_circRNA_104441	hsa-miR-129-5p	SHISA9
hsa_circRNA_104441	hsa-miR-129-5p	AGO3
hsa_circRNA_104441	hsa-miR-129-5p	PMEPA1
hsa_circRNA_104441	hsa-miR-129-5p	LHX2
hsa_circRNA_104441	hsa-miR-129-5p	HIC2
hsa_circRNA_104441	hsa-miR-129-5p	ZBTB46
hsa_circRNA_104441	hsa-miR-129-5p	SLC7A1
hsa_circRNA_104441	hsa-miR-129-5p	TOE1
hsa_circRNA_104441	hsa-miR-129-5p	DLK1
hsa_circRNA_104441	hsa-miR-129-5p	NR4A2
hsa_circRNA_104441	hsa-miR-129-5p	NAA15
hsa_circRNA_104441	hsa-miR-129-5p	ZFP36L2
hsa_circRNA_104441	hsa-miR-129-5p	G3BP1
hsa_circRNA_104441	hsa-miR-129-5p	MED12L
hsa_circRNA_102612	hsa-miR-129-5p	SH3KBP1
hsa_circRNA_102612	hsa-miR-129-5p	KAT6B
hsa_circRNA_102612	hsa-miR-129-5p	AHDC1
hsa_circRNA_102612	hsa-miR-129-5p	AKAP10
hsa_circRNA_102612	hsa-miR-129-5p	AMMECR1
hsa_circRNA_102612	hsa-miR-129-5p	CHD7
hsa_circRNA_102612	hsa-miR-129-5p	AUTS2
hsa_circRNA_102612	hsa-miR-129-5p	WWC1
hsa_circRNA_102612	hsa-miR-129-5p	WNT5A
hsa_circRNA_102612	hsa-miR-129-5p	C2orf88
hsa_circRNA_102612	hsa-miR-129-5p	NRXN2
hsa_circRNA_102612	hsa-miR-129-5p	STEAP2
hsa_circRNA_102612	hsa-miR-129-5p	TIPARP
hsa_circRNA_102612	hsa-miR-129-5p	PRRG2
hsa_circRNA_102612	hsa-miR-129-5p	THSD4
hsa_circRNA_102612	hsa-miR-129-5p	KIF26A
hsa_circRNA_102612	hsa-miR-129-5p	CACNB4
hsa_circRNA_102612	hsa-miR-129-5p	CDYL2
hsa_circRNA_102612	hsa-miR-129-5p	FRMD3
hsa_circRNA_102612	hsa-miR-129-5p	FAM114A2
hsa_circRNA_102612	hsa-miR-129-5p	RBMS3
hsa_circRNA_102612	hsa-miR-129-5p	SATB1
hsa_circRNA_102612	hsa-miR-129-5p	PIEZO2
hsa_circRNA_102612	hsa-miR-129-5p	MEF2A
hsa_circRNA_102612	hsa-miR-129-5p	CDKN1C
hsa_circRNA_102612	hsa-miR-129-5p	FOXP2
hsa_circRNA_102612	hsa-miR-129-5p	PTPRF
hsa_circRNA_102612	hsa-miR-129-5p	CADM1
hsa_circRNA_102612	hsa-miR-129-5p	RBMS2
hsa_circRNA_102612	hsa-miR-129-5p	DLC1
hsa_circRNA_102612	hsa-miR-129-5p	CDK6
hsa_circRNA_102612	hsa-miR-129-5p	TGIF2
hsa_circRNA_102612	hsa-miR-129-5p	VGLL3
hsa_circRNA_102612	hsa-miR-129-5p	ARHGEF10L
hsa_circRNA_102612	hsa-miR-129-5p	PTER
hsa_circRNA_102612	hsa-miR-129-5p	CBLB
hsa_circRNA_102612	hsa-miR-129-5p	HOOK3
hsa_circRNA_102612	hsa-miR-129-5p	PLCG1
hsa_circRNA_102612	hsa-miR-129-5p	ATP8B2
hsa_circRNA_102612	hsa-miR-129-5p	ROCK1
hsa_circRNA_102612	hsa-miR-129-5p	UBASH3B
hsa_circRNA_102612	hsa-miR-129-5p	SSTR2
hsa_circRNA_102612	hsa-miR-129-5p	WDFY3
hsa_circRNA_102612	hsa-miR-129-5p	SEC14L1
hsa_circRNA_102612	hsa-miR-129-5p	ZFHX3
hsa_circRNA_102612	hsa-miR-129-5p	ZBTB10
hsa_circRNA_102612	hsa-miR-129-5p	JPH4
hsa_circRNA_102612	hsa-miR-129-5p	FBXW7
hsa_circRNA_102612	hsa-miR-129-5p	ADAM10
hsa_circRNA_102612	hsa-miR-129-5p	CAMK2N1
hsa_circRNA_102612	hsa-miR-129-5p	RBFOX2
hsa_circRNA_102612	hsa-miR-129-5p	PLEKHH3
hsa_circRNA_102612	hsa-miR-129-5p	EBF1
hsa_circRNA_102612	hsa-miR-129-5p	IPO7
hsa_circRNA_102612	hsa-miR-129-5p	TCF4
hsa_circRNA_102612	hsa-miR-129-5p	NRN1
hsa_circRNA_102612	hsa-miR-129-5p	EP300
hsa_circRNA_102612	hsa-miR-129-5p	PDP2
hsa_circRNA_102612	hsa-miR-129-5p	RRAGD
hsa_circRNA_102612	hsa-miR-129-5p	RPIA
hsa_circRNA_102612	hsa-miR-129-5p	ZNF281
hsa_circRNA_102612	hsa-miR-129-5p	NUP50
hsa_circRNA_102612	hsa-miR-129-5p	DNAJB5
hsa_circRNA_102612	hsa-miR-129-5p	CAMK2D
hsa_circRNA_102612	hsa-miR-129-5p	RBMS1
hsa_circRNA_102612	hsa-miR-129-5p	MAPK1
hsa_circRNA_102612	hsa-miR-129-5p	SALL4
hsa_circRNA_102612	hsa-miR-129-5p	MAN1A1
hsa_circRNA_102612	hsa-miR-129-5p	SHISA9
hsa_circRNA_102612	hsa-miR-129-5p	AGO3
hsa_circRNA_102612	hsa-miR-129-5p	PMEPA1
hsa_circRNA_102612	hsa-miR-129-5p	LHX2
hsa_circRNA_102612	hsa-miR-129-5p	HIC2
hsa_circRNA_102612	hsa-miR-129-5p	ZBTB46
hsa_circRNA_102612	hsa-miR-129-5p	SLC7A1
hsa_circRNA_102612	hsa-miR-129-5p	TOE1
hsa_circRNA_102612	hsa-miR-129-5p	DLK1
hsa_circRNA_102612	hsa-miR-129-5p	NR4A2
hsa_circRNA_102612	hsa-miR-129-5p	NAA15
hsa_circRNA_102612	hsa-miR-129-5p	ZFP36L2
hsa_circRNA_102612	hsa-miR-129-5p	G3BP1
hsa_circRNA_102612	hsa-miR-129-5p	MED12L
hsa_circRNA_101038	hsa-miR-129-5p	SH3KBP1
hsa_circRNA_101038	hsa-miR-129-5p	KAT6B
hsa_circRNA_101038	hsa-miR-129-5p	AHDC1
hsa_circRNA_101038	hsa-miR-129-5p	AKAP10
hsa_circRNA_101038	hsa-miR-129-5p	AMMECR1
hsa_circRNA_101038	hsa-miR-129-5p	CHD7
hsa_circRNA_101038	hsa-miR-129-5p	AUTS2
hsa_circRNA_101038	hsa-miR-129-5p	WWC1
hsa_circRNA_101038	hsa-miR-129-5p	WNT5A
hsa_circRNA_101038	hsa-miR-129-5p	C2orf88
hsa_circRNA_101038	hsa-miR-129-5p	NRXN2
hsa_circRNA_101038	hsa-miR-129-5p	STEAP2
hsa_circRNA_101038	hsa-miR-129-5p	TIPARP
hsa_circRNA_101038	hsa-miR-129-5p	PRRG2
hsa_circRNA_101038	hsa-miR-129-5p	THSD4
hsa_circRNA_101038	hsa-miR-129-5p	KIF26A
hsa_circRNA_101038	hsa-miR-129-5p	CACNB4
hsa_circRNA_101038	hsa-miR-129-5p	CDYL2
hsa_circRNA_101038	hsa-miR-129-5p	FRMD3
hsa_circRNA_101038	hsa-miR-129-5p	FAM114A2
hsa_circRNA_101038	hsa-miR-129-5p	RBMS3
hsa_circRNA_101038	hsa-miR-129-5p	SATB1
hsa_circRNA_101038	hsa-miR-129-5p	PIEZO2
hsa_circRNA_101038	hsa-miR-129-5p	MEF2A
hsa_circRNA_101038	hsa-miR-129-5p	CDKN1C
hsa_circRNA_101038	hsa-miR-129-5p	FOXP2
hsa_circRNA_101038	hsa-miR-129-5p	PTPRF
hsa_circRNA_101038	hsa-miR-129-5p	CADM1
hsa_circRNA_101038	hsa-miR-129-5p	RBMS2
hsa_circRNA_101038	hsa-miR-129-5p	DLC1
hsa_circRNA_101038	hsa-miR-129-5p	CDK6
hsa_circRNA_101038	hsa-miR-129-5p	TGIF2
hsa_circRNA_101038	hsa-miR-129-5p	VGLL3
hsa_circRNA_101038	hsa-miR-129-5p	ARHGEF10L
hsa_circRNA_101038	hsa-miR-129-5p	PTER
hsa_circRNA_101038	hsa-miR-129-5p	CBLB
hsa_circRNA_101038	hsa-miR-129-5p	HOOK3
hsa_circRNA_101038	hsa-miR-129-5p	PLCG1
hsa_circRNA_101038	hsa-miR-129-5p	ATP8B2
hsa_circRNA_101038	hsa-miR-129-5p	ROCK1
hsa_circRNA_101038	hsa-miR-129-5p	UBASH3B
hsa_circRNA_101038	hsa-miR-129-5p	SSTR2
hsa_circRNA_101038	hsa-miR-129-5p	WDFY3
hsa_circRNA_101038	hsa-miR-129-5p	SEC14L1
hsa_circRNA_101038	hsa-miR-129-5p	ZFHX3
hsa_circRNA_101038	hsa-miR-129-5p	ZBTB10
hsa_circRNA_101038	hsa-miR-129-5p	JPH4
hsa_circRNA_101038	hsa-miR-129-5p	FBXW7
hsa_circRNA_101038	hsa-miR-129-5p	ADAM10
hsa_circRNA_101038	hsa-miR-129-5p	CAMK2N1
hsa_circRNA_101038	hsa-miR-129-5p	RBFOX2
hsa_circRNA_101038	hsa-miR-129-5p	PLEKHH3
hsa_circRNA_101038	hsa-miR-129-5p	EBF1
hsa_circRNA_101038	hsa-miR-129-5p	IPO7
hsa_circRNA_101038	hsa-miR-129-5p	TCF4
hsa_circRNA_101038	hsa-miR-129-5p	NRN1
hsa_circRNA_101038	hsa-miR-129-5p	EP300
hsa_circRNA_101038	hsa-miR-129-5p	PDP2
hsa_circRNA_101038	hsa-miR-129-5p	RRAGD
hsa_circRNA_101038	hsa-miR-129-5p	RPIA
hsa_circRNA_101038	hsa-miR-129-5p	ZNF281
hsa_circRNA_101038	hsa-miR-129-5p	NUP50
hsa_circRNA_101038	hsa-miR-129-5p	DNAJB5
hsa_circRNA_101038	hsa-miR-129-5p	CAMK2D
hsa_circRNA_101038	hsa-miR-129-5p	RBMS1
hsa_circRNA_101038	hsa-miR-129-5p	MAPK1
hsa_circRNA_101038	hsa-miR-129-5p	SALL4
hsa_circRNA_101038	hsa-miR-129-5p	MAN1A1
hsa_circRNA_101038	hsa-miR-129-5p	SHISA9
hsa_circRNA_101038	hsa-miR-129-5p	AGO3
hsa_circRNA_101038	hsa-miR-129-5p	PMEPA1
hsa_circRNA_101038	hsa-miR-129-5p	LHX2
hsa_circRNA_101038	hsa-miR-129-5p	HIC2
hsa_circRNA_101038	hsa-miR-129-5p	ZBTB46
hsa_circRNA_101038	hsa-miR-129-5p	SLC7A1
hsa_circRNA_101038	hsa-miR-129-5p	TOE1
hsa_circRNA_101038	hsa-miR-129-5p	DLK1
hsa_circRNA_101038	hsa-miR-129-5p	NR4A2
hsa_circRNA_101038	hsa-miR-129-5p	NAA15
hsa_circRNA_101038	hsa-miR-129-5p	ZFP36L2
hsa_circRNA_101038	hsa-miR-129-5p	G3BP1
hsa_circRNA_101038	hsa-miR-129-5p	MED12L
hsa_circRNA_025750	hsa-miR-129-5p	SH3KBP1
hsa_circRNA_025750	hsa-miR-129-5p	KAT6B
hsa_circRNA_025750	hsa-miR-129-5p	AHDC1
hsa_circRNA_025750	hsa-miR-129-5p	AKAP10
hsa_circRNA_025750	hsa-miR-129-5p	AMMECR1
hsa_circRNA_025750	hsa-miR-129-5p	CHD7
hsa_circRNA_025750	hsa-miR-129-5p	AUTS2
hsa_circRNA_025750	hsa-miR-129-5p	WWC1
hsa_circRNA_025750	hsa-miR-129-5p	WNT5A
hsa_circRNA_025750	hsa-miR-129-5p	C2orf88
hsa_circRNA_025750	hsa-miR-129-5p	NRXN2
hsa_circRNA_025750	hsa-miR-129-5p	STEAP2
hsa_circRNA_025750	hsa-miR-129-5p	TIPARP
hsa_circRNA_025750	hsa-miR-129-5p	PRRG2
hsa_circRNA_025750	hsa-miR-129-5p	THSD4
hsa_circRNA_025750	hsa-miR-129-5p	KIF26A
hsa_circRNA_025750	hsa-miR-129-5p	CACNB4
hsa_circRNA_025750	hsa-miR-129-5p	CDYL2
hsa_circRNA_025750	hsa-miR-129-5p	FRMD3
hsa_circRNA_025750	hsa-miR-129-5p	FAM114A2
hsa_circRNA_025750	hsa-miR-129-5p	RBMS3
hsa_circRNA_025750	hsa-miR-129-5p	SATB1
hsa_circRNA_025750	hsa-miR-129-5p	PIEZO2
hsa_circRNA_025750	hsa-miR-129-5p	MEF2A
hsa_circRNA_025750	hsa-miR-129-5p	CDKN1C
hsa_circRNA_025750	hsa-miR-129-5p	FOXP2
hsa_circRNA_025750	hsa-miR-129-5p	PTPRF
hsa_circRNA_025750	hsa-miR-129-5p	CADM1
hsa_circRNA_025750	hsa-miR-129-5p	RBMS2
hsa_circRNA_025750	hsa-miR-129-5p	DLC1
hsa_circRNA_025750	hsa-miR-129-5p	CDK6
hsa_circRNA_025750	hsa-miR-129-5p	TGIF2
hsa_circRNA_025750	hsa-miR-129-5p	VGLL3
hsa_circRNA_025750	hsa-miR-129-5p	ARHGEF10L
hsa_circRNA_025750	hsa-miR-129-5p	PTER
hsa_circRNA_025750	hsa-miR-129-5p	CBLB
hsa_circRNA_025750	hsa-miR-129-5p	HOOK3
hsa_circRNA_025750	hsa-miR-129-5p	PLCG1
hsa_circRNA_025750	hsa-miR-129-5p	ATP8B2
hsa_circRNA_025750	hsa-miR-129-5p	ROCK1
hsa_circRNA_025750	hsa-miR-129-5p	UBASH3B
hsa_circRNA_025750	hsa-miR-129-5p	SSTR2
hsa_circRNA_025750	hsa-miR-129-5p	WDFY3
hsa_circRNA_025750	hsa-miR-129-5p	SEC14L1
hsa_circRNA_025750	hsa-miR-129-5p	ZFHX3
hsa_circRNA_025750	hsa-miR-129-5p	ZBTB10
hsa_circRNA_025750	hsa-miR-129-5p	JPH4
hsa_circRNA_025750	hsa-miR-129-5p	FBXW7
hsa_circRNA_025750	hsa-miR-129-5p	ADAM10
hsa_circRNA_025750	hsa-miR-129-5p	CAMK2N1
hsa_circRNA_025750	hsa-miR-129-5p	RBFOX2
hsa_circRNA_025750	hsa-miR-129-5p	PLEKHH3
hsa_circRNA_025750	hsa-miR-129-5p	EBF1
hsa_circRNA_025750	hsa-miR-129-5p	IPO7
hsa_circRNA_025750	hsa-miR-129-5p	TCF4
hsa_circRNA_025750	hsa-miR-129-5p	NRN1
hsa_circRNA_025750	hsa-miR-129-5p	EP300
hsa_circRNA_025750	hsa-miR-129-5p	PDP2
hsa_circRNA_025750	hsa-miR-129-5p	RRAGD
hsa_circRNA_025750	hsa-miR-129-5p	RPIA
hsa_circRNA_025750	hsa-miR-129-5p	ZNF281
hsa_circRNA_025750	hsa-miR-129-5p	NUP50
hsa_circRNA_025750	hsa-miR-129-5p	DNAJB5
hsa_circRNA_025750	hsa-miR-129-5p	CAMK2D
hsa_circRNA_025750	hsa-miR-129-5p	RBMS1
hsa_circRNA_025750	hsa-miR-129-5p	MAPK1
hsa_circRNA_025750	hsa-miR-129-5p	SALL4
hsa_circRNA_025750	hsa-miR-129-5p	MAN1A1
hsa_circRNA_025750	hsa-miR-129-5p	SHISA9
hsa_circRNA_025750	hsa-miR-129-5p	AGO3
hsa_circRNA_025750	hsa-miR-129-5p	PMEPA1
hsa_circRNA_025750	hsa-miR-129-5p	LHX2
hsa_circRNA_025750	hsa-miR-129-5p	HIC2
hsa_circRNA_025750	hsa-miR-129-5p	ZBTB46
hsa_circRNA_025750	hsa-miR-129-5p	SLC7A1
hsa_circRNA_025750	hsa-miR-129-5p	TOE1
hsa_circRNA_025750	hsa-miR-129-5p	DLK1
hsa_circRNA_025750	hsa-miR-129-5p	NR4A2
hsa_circRNA_025750	hsa-miR-129-5p	NAA15
hsa_circRNA_025750	hsa-miR-129-5p	ZFP36L2
hsa_circRNA_025750	hsa-miR-129-5p	G3BP1
hsa_circRNA_025750	hsa-miR-129-5p	MED12L
hsa_circRNA_020050	hsa-miR-129-5p	SH3KBP1
hsa_circRNA_020050	hsa-miR-129-5p	KAT6B
hsa_circRNA_020050	hsa-miR-129-5p	AHDC1
hsa_circRNA_020050	hsa-miR-129-5p	AKAP10
hsa_circRNA_020050	hsa-miR-129-5p	AMMECR1
hsa_circRNA_020050	hsa-miR-129-5p	CHD7
hsa_circRNA_020050	hsa-miR-129-5p	AUTS2
hsa_circRNA_020050	hsa-miR-129-5p	WWC1
hsa_circRNA_020050	hsa-miR-129-5p	WNT5A
hsa_circRNA_020050	hsa-miR-129-5p	C2orf88
hsa_circRNA_020050	hsa-miR-129-5p	NRXN2
hsa_circRNA_020050	hsa-miR-129-5p	STEAP2
hsa_circRNA_020050	hsa-miR-129-5p	TIPARP
hsa_circRNA_020050	hsa-miR-129-5p	PRRG2
hsa_circRNA_020050	hsa-miR-129-5p	THSD4
hsa_circRNA_020050	hsa-miR-129-5p	KIF26A
hsa_circRNA_020050	hsa-miR-129-5p	CACNB4
hsa_circRNA_020050	hsa-miR-129-5p	CDYL2
hsa_circRNA_020050	hsa-miR-129-5p	FRMD3
hsa_circRNA_020050	hsa-miR-129-5p	FAM114A2
hsa_circRNA_020050	hsa-miR-129-5p	RBMS3
hsa_circRNA_020050	hsa-miR-129-5p	SATB1
hsa_circRNA_020050	hsa-miR-129-5p	PIEZO2
hsa_circRNA_020050	hsa-miR-129-5p	MEF2A
hsa_circRNA_020050	hsa-miR-129-5p	CDKN1C
hsa_circRNA_020050	hsa-miR-129-5p	FOXP2
hsa_circRNA_020050	hsa-miR-129-5p	PTPRF
hsa_circRNA_020050	hsa-miR-129-5p	CADM1
hsa_circRNA_020050	hsa-miR-129-5p	RBMS2
hsa_circRNA_020050	hsa-miR-129-5p	DLC1
[truncated: 3,405 more rows]
