# Supplementary material for: Identification of a functional circRNA-miRNA-mRNA regulatory network in infantile hemangioma by bioinformatics analysis
Source: Medicine (Baltimore). 2022 Sep 30;101(39):e30791. doi: 10.1097/MD.0000000000030791 (PMC9524953; doi:10.1097/MD.0000000000030791)
Supplement: Supplementary file 2 [file medi-101-e30791-s002.xlsx]

## Sheet: circRNA
Table S2. The differential expression of circRNA in IHs.
gene	change
hsa_circRNA_404595	circRNAdown-regulated
hsa_circRNA_404595	circRNAdown-regulated
hsa_circRNA_404595	circRNAdown-regulated
hsa_circRNA_404600	circRNAdown-regulated
hsa_circRNA_404621	circRNAdown-regulated
hsa_circRNA_404489	circRNAdown-regulated
hsa_circRNA_001915	circRNAdown-regulated
hsa_circRNA_020050	circRNAdown-regulated
hsa_circRNA_003074	circRNAdown-regulated
hsa_circRNA_404726	circRNAdown-regulated
hsa_circRNA_404726	circRNAdown-regulated
hsa_circRNA_404726	circRNAdown-regulated
hsa_circRNA_002904	circRNAdown-regulated
hsa_circRNA_022917	circRNAdown-regulated
hsa_circRNA_100759	circRNAdown-regulated
hsa_circRNA_003251	circRNAdown-regulated
hsa_circRNA_101164	circRNAdown-regulated
hsa_circRNA_101030	circRNAdown-regulated
hsa_circRNA_025750	circRNAdown-regulated
hsa_circRNA_101038	circRNAdown-regulated
hsa_circRNA_404961	circRNAdown-regulated
hsa_circRNA_101257	circRNAdown-regulated
hsa_circRNA_405156	circRNAdown-regulated
hsa_circRNA_405156	circRNAdown-regulated
hsa_circRNA_101282	circRNAdown-regulated
hsa_circRNA_405241	circRNAdown-regulated
hsa_circRNA_034093	circRNAdown-regulated
hsa_circRNA_405395	circRNAdown-regulated
hsa_circRNA_405395	circRNAdown-regulated
hsa_circRNA_092435	circRNAdown-regulated
hsa_circRNA_405540	circRNAdown-regulated
hsa_circRNA_101987	circRNAdown-regulated
hsa_circRNA_101987	circRNAdown-regulated
hsa_circRNA_102049	circRNAdown-regulated
hsa_circRNA_102051	circRNAdown-regulated
hsa_circRNA_102051	circRNAdown-regulated
hsa_circRNA_405571	circRNAdown-regulated
hsa_circRNA_405571	circRNAdown-regulated
hsa_circRNA_102082	circRNAdown-regulated
hsa_circRNA_044171	circRNAdown-regulated
hsa_circRNA_102237	circRNAdown-regulated
hsa_circRNA_006491	circRNAdown-regulated
hsa_circRNA_102445	circRNAdown-regulated
hsa_circRNA_405776	circRNAdown-regulated
hsa_circRNA_405781	circRNAdown-regulated
hsa_circRNA_405796	circRNAdown-regulated
hsa_circRNA_405950	circRNAdown-regulated
hsa_circRNA_405882	circRNAdown-regulated
hsa_circRNA_102774	circRNAdown-regulated
hsa_circRNA_001371	circRNAdown-regulated
hsa_circRNA_103561	circRNAdown-regulated
hsa_circRNA_103327	circRNAdown-regulated
hsa_circRNA_103329	circRNAdown-regulated
hsa_circRNA_002554	circRNAdown-regulated
hsa_circRNA_403141	circRNAdown-regulated
hsa_circRNA_406698	circRNAdown-regulated
hsa_circRNA_001490	circRNAdown-regulated
hsa_circRNA_406637	circRNAdown-regulated
hsa_circRNA_406865	circRNAdown-regulated
hsa_circRNA_406888	circRNAdown-regulated
hsa_circRNA_104270	circRNAdown-regulated
hsa_circRNA_403658	circRNAdown-regulated
hsa_circRNA_104448	circRNAdown-regulated
hsa_circRNA_104448	circRNAdown-regulated
hsa_circRNA_406989	circRNAdown-regulated
hsa_circRNA_104471	circRNAdown-regulated
hsa_circRNA_407012	circRNAdown-regulated
hsa_circRNA_104510	circRNAdown-regulated
hsa_circRNA_002086	circRNAdown-regulated
hsa_circRNA_403797	circRNAdown-regulated
hsa_circRNA_100316	circRNAup-regulated
hsa_circRNA_013755	circRNAup-regulated
hsa_circRNA_100353	circRNAup-regulated
hsa_circRNA_100432	circRNAup-regulated
hsa_circRNA_100432	circRNAup-regulated
hsa_circRNA_016121	circRNAup-regulated
hsa_circRNA_000174	circRNAup-regulated
hsa_circRNA_020094	circRNAup-regulated
hsa_circRNA_100709	circRNAup-regulated
hsa_circRNA_404720	circRNAup-regulated
hsa_circRNA_400487	circRNAup-regulated
hsa_circRNA_100910	circRNAup-regulated
hsa_circRNA_100915	circRNAup-regulated
hsa_circRNA_100933	circRNAup-regulated
hsa_circRNA_101014	circRNAup-regulated
hsa_circRNA_000479	circRNAup-regulated
hsa_circRNA_405152	circRNAup-regulated
hsa_circRNA_008581	circRNAup-regulated
hsa_circRNA_405153	circRNAup-regulated
hsa_circRNA_405286	circRNAup-regulated
hsa_circRNA_401389	circRNAup-regulated
hsa_circRNA_405323	circRNAup-regulated
hsa_circRNA_101613	circRNAup-regulated
hsa_circRNA_000758	circRNAup-regulated
hsa_circRNA_102209	circRNAup-regulated
hsa_circRNA_102353	circRNAup-regulated
hsa_circRNA_048474	circRNAup-regulated
hsa_circRNA_102558	circRNAup-regulated
hsa_circRNA_004729	circRNAup-regulated
hsa_circRNA_005078	circRNAup-regulated
hsa_circRNA_102686	circRNAup-regulated
hsa_circRNA_402294	circRNAup-regulated
hsa_circRNA_402294	circRNAup-regulated
hsa_circRNA_102612	circRNAup-regulated
hsa_circRNA_402533	circRNAup-regulated
hsa_circRNA_006776	circRNAup-regulated
hsa_circRNA_103210	circRNAup-regulated
hsa_circRNA_063411	circRNAup-regulated
hsa_circRNA_064335	circRNAup-regulated
hsa_circRNA_406558	circRNAup-regulated
hsa_circRNA_069443	circRNAup-regulated
hsa_circRNA_406470	circRNAup-regulated
hsa_circRNA_403471	circRNAup-regulated
hsa_circRNA_074368	circRNAup-regulated
hsa_circRNA_103978	circRNAup-regulated
hsa_circRNA_103800	circRNAup-regulated
hsa_circRNA_103837	circRNAup-regulated
hsa_circRNA_104441	circRNAup-regulated
hsa_circRNA_007661	circRNAup-regulated
hsa_circRNA_088614	circRNAup-regulated
