# Supplementary material for: Identification of a functional circRNA-miRNA-mRNA regulatory network in infantile hemangioma by bioinformatics analysis
Source: Medicine (Baltimore). 2022 Sep 30;101(39):e30791. doi: 10.1097/MD.0000000000030791 (PMC9524953; doi:10.1097/MD.0000000000030791)
Supplement: Supplementary file 3 [file medi-101-e30791-s003.xlsx]

## Sheet: miRNA
Table S3. The differential expression of miRNA in IHs.
gene	change
gene	change
hsa-miR-31-5p	miRNAdown-regulated
hsa-miR-448	miRNAdown-regulated
hsa-miR-129-5p	miRNAdown-regulated
hsa-miR-384	miRNAup-regulated
hsa-miR-140-5p	miRNAup-regulated
hsa-miR-296-5p	miRNAup-regulated
hsa-miR-342-3p	miRNAup-regulated
