# Supplementary material for: Identification of a functional circRNA-miRNA-mRNA regulatory network in infantile hemangioma by bioinformatics analysis
Source: Medicine (Baltimore). 2022 Sep 30;101(39):e30791. doi: 10.1097/MD.0000000000030791 (PMC9524953; doi:10.1097/MD.0000000000030791)
Supplement: Supplementary file 4 [file medi-101-e30791-s004.xlsx]

## Sheet: mRNA
Table S4. The differential expression of mRNA in IHs.
gene	change
TIPARP	mRNAdown-regulated
TANC2	mRNAdown-regulated
NAV2	mRNAdown-regulated
FAM102A	mRNAdown-regulated
CREG1	mRNAdown-regulated
CA12	mRNAdown-regulated
IRS2	mRNAdown-regulated
RIMS3	mRNAdown-regulated
KIAA1522	mRNAdown-regulated
DDR1	mRNAdown-regulated
SLC7A1	mRNAdown-regulated
LITAF	mRNAdown-regulated
FZD3	mRNAdown-regulated
ZNRF3	mRNAdown-regulated
FBXO32	mRNAdown-regulated
TMEM64	mRNAdown-regulated
EGLN3	mRNAdown-regulated
ELL2	mRNAdown-regulated
MITF	mRNAdown-regulated
AUTS2	mRNAdown-regulated
RALGPS1	mRNAdown-regulated
ZFP36L2	mRNAdown-regulated
SLC16A7	mRNAdown-regulated
PTER	mRNAdown-regulated
SRGAP3	mRNAdown-regulated
PRSS8	mRNAdown-regulated
PPP1R9A	mRNAdown-regulated
AK4	mRNAdown-regulated
ALDH3A2	mRNAdown-regulated
SATB1	mRNAdown-regulated
PTPRF	mRNAdown-regulated
ANK3	mRNAdown-regulated
TFRC	mRNAdown-regulated
CORO2A	mRNAdown-regulated
KLF5	mRNAdown-regulated
FGF9	mRNAdown-regulated
PIGV	mRNAdown-regulated
KCNQ4	mRNAdown-regulated
NBEA	mRNAdown-regulated
FHDC1	mRNAdown-regulated
STEAP2	mRNAdown-regulated
FGF7	mRNAdown-regulated
GLCE	mRNAdown-regulated
SYDE2	mRNAdown-regulated
LRAT	mRNAdown-regulated
SALL4	mRNAdown-regulated
THSD4	mRNAdown-regulated
FOXP2	mRNAdown-regulated
TMEM170B	mRNAdown-regulated
KRT80	mRNAdown-regulated
PDP2	mRNAdown-regulated
PROX1	mRNAdown-regulated
PRRG2	mRNAdown-regulated
ADAMTS8	mRNAdown-regulated
EHF	mRNAdown-regulated
RRAGD	mRNAdown-regulated
PDGFRA	mRNAdown-regulated
FAXC	mRNAdown-regulated
FXYD3	mRNAdown-regulated
VGLL3	mRNAdown-regulated
SHISA9	mRNAdown-regulated
MAN1A1	mRNAdown-regulated
LHX2	mRNAdown-regulated
NTF3	mRNAdown-regulated
FOXQ1	mRNAdown-regulated
BRINP1	mRNAdown-regulated
NPR3	mRNAdown-regulated
SORL1	mRNAdown-regulated
SLC41A2	mRNAdown-regulated
PRDM16	mRNAdown-regulated
ESRRG	mRNAdown-regulated
ZNF703	mRNAdown-regulated
SYT9	mRNAdown-regulated
PTPN3	mRNAdown-regulated
CACNB4	mRNAdown-regulated
WWC1	mRNAdown-regulated
SLC9A7	mRNAdown-regulated
PDE3B	mRNAdown-regulated
KREMEN1	mRNAdown-regulated
RCAN2	mRNAdown-regulated
NKAIN2	mRNAdown-regulated
DDTL	mRNAdown-regulated
ACSL6	mRNAdown-regulated
ECHDC1	mRNAdown-regulated
ME1	mRNAdown-regulated
LRP4	mRNAdown-regulated
JPH4	mRNAdown-regulated
SIX4	mRNAdown-regulated
TESK2	mRNAdown-regulated
PCDHGA1	mRNAdown-regulated
SORCS1	mRNAdown-regulated
NR4A2	mRNAdown-regulated
CADM1	mRNAdown-regulated
WNT5A	mRNAdown-regulated
C2orf88	mRNAdown-regulated
POU4F1	mRNAdown-regulated
HMGA1	mRNAdown-regulated
TENM4	mRNAdown-regulated
CFTR	mRNAdown-regulated
SLAIN1	mRNAdown-regulated
HECW2	mRNAup-regulated
ISL1	mRNAup-regulated
HEY1	mRNAup-regulated
ARHGEF10L	mRNAup-regulated
KIAA1324L	mRNAup-regulated
ZNF366	mRNAup-regulated
CBLB	mRNAup-regulated
UBASH3B	mRNAup-regulated
ZBTB46	mRNAup-regulated
CDYL2	mRNAup-regulated
SPRY4	mRNAup-regulated
IPO11	mRNAup-regulated
ARID1A	mRNAup-regulated
TBX3	mRNAup-regulated
UACA	mRNAup-regulated
RTN2	mRNAup-regulated
PMEPA1	mRNAup-regulated
FGFR1	mRNAup-regulated
CALCR	mRNAup-regulated
UBFD1	mRNAup-regulated
SLC2A1	mRNAup-regulated
STARD13	mRNAup-regulated
RASSF2	mRNAup-regulated
DLC1	mRNAup-regulated
SSH1	mRNAup-regulated
CHD7	mRNAup-regulated
RPIA	mRNAup-regulated
PRKCE	mRNAup-regulated
PIEZO2	mRNAup-regulated
ABLIM3	mRNAup-regulated
TTYH2	mRNAup-regulated
CEP85L	mRNAup-regulated
RASAL2	mRNAup-regulated
ZBTB10	mRNAup-regulated
TEK	mRNAup-regulated
PPP1R12B	mRNAup-regulated
G3BP1	mRNAup-regulated
MARK1	mRNAup-regulated
SNX12	mRNAup-regulated
CDK6	mRNAup-regulated
KHDRBS3	mRNAup-regulated
DCLK1	mRNAup-regulated
TGIF2	mRNAup-regulated
IPO7	mRNAup-regulated
LAMC1	mRNAup-regulated
HEYL	mRNAup-regulated
ST3GAL2	mRNAup-regulated
ANKRD50	mRNAup-regulated
PSRC1	mRNAup-regulated
CNTNAP1	mRNAup-regulated
DTNBP1	mRNAup-regulated
SYTL2	mRNAup-regulated
HIC2	mRNAup-regulated
ZCCHC3	mRNAup-regulated
CAMK2D	mRNAup-regulated
KAT6B	mRNAup-regulated
DPY19L1	mRNAup-regulated
NAA15	mRNAup-regulated
CDKN1C	mRNAup-regulated
OAS2	mRNAup-regulated
MED12L	mRNAup-regulated
CHMP7	mRNAup-regulated
LDLRAD3	mRNAup-regulated
MFHAS1	mRNAup-regulated
GALNT16	mRNAup-regulated
AGO3	mRNAup-regulated
AHDC1	mRNAup-regulated
CDK17	mRNAup-regulated
ADAM9	mRNAup-regulated
MEF2C	mRNAup-regulated
DTX4	mRNAup-regulated
ARHGEF2	mRNAup-regulated
GPCPD1	mRNAup-regulated
RGS4	mRNAup-regulated
HDAC7	mRNAup-regulated
PELI1	mRNAup-regulated
PLEKHH3	mRNAup-regulated
AMMECR1	mRNAup-regulated
MSMP	mRNAup-regulated
SLC43A2	mRNAup-regulated
QKI	mRNAup-regulated
SSTR2	mRNAup-regulated
TCF4	mRNAup-regulated
JAG1	mRNAup-regulated
SPARC	mRNAup-regulated
CIAPIN1	mRNAup-regulated
SPRED1	mRNAup-regulated
ZC3H7B	mRNAup-regulated
NEURL1B	mRNAup-regulated
EPC1	mRNAup-regulated
GIT1	mRNAup-regulated
DOCK9	mRNAup-regulated
WDFY3	mRNAup-regulated
RSF1	mRNAup-regulated
ADAM10	mRNAup-regulated
SH3KBP1	mRNAup-regulated
GEM	mRNAup-regulated
EBF1	mRNAup-regulated
SEC14L1	mRNAup-regulated
KLHL5	mRNAup-regulated
ZFHX3	mRNAup-regulated
MAPK1	mRNAup-regulated
RBFOX2	mRNAup-regulated
CNNM2	mRNAup-regulated
TLR4	mRNAup-regulated
GRIK2	mRNAup-regulated
ORAI2	mRNAup-regulated
APBB2	mRNAup-regulated
GALNT3	mRNAup-regulated
MEF2A	mRNAup-regulated
TBC1D19	mRNAup-regulated
FBXL7	mRNAup-regulated
PLCG1	mRNAup-regulated
BSN	mRNAup-regulated
DTX3	mRNAup-regulated
NRXN2	mRNAup-regulated
DNAJB5	mRNAup-regulated
PPM1E	mRNAup-regulated
AGRN	mRNAup-regulated
MAP1B	mRNAup-regulated
PLXNA4	mRNAup-regulated
CAPRIN1	mRNAup-regulated
AKAP2	mRNAup-regulated
AKAP10	mRNAup-regulated
RBMS1	mRNAup-regulated
KDM6B	mRNAup-regulated
ROCK1	mRNAup-regulated
SLC35F1	mRNAup-regulated
FRMD3	mRNAup-regulated
LMNB1	mRNAup-regulated
REST	mRNAup-regulated
CBX5	mRNAup-regulated
TOE1	mRNAup-regulated
TBC1D12	mRNAup-regulated
KIF26A	mRNAup-regulated
LFNG	mRNAup-regulated
EDA	mRNAup-regulated
KCTD15	mRNAup-regulated
HOOK3	mRNAup-regulated
FAM114A2	mRNAup-regulated
TSPAN12	mRNAup-regulated
ZNF281	mRNAup-regulated
PGM2	mRNAup-regulated
DOT1L	mRNAup-regulated
PHC2	mRNAup-regulated
NUP50	mRNAup-regulated
ATP8B2	mRNAup-regulated
PTPRN2	mRNAup-regulated
RHEBL1	mRNAup-regulated
PCDHGB6	mRNAup-regulated
DLK1	mRNAup-regulated
STT3A	mRNAup-regulated
FAM118A	mRNAup-regulated
NRN1	mRNAup-regulated
ABCA1	mRNAup-regulated
PRKG1	mRNAup-regulated
RBMS2	mRNAup-regulated
STC2	mRNAup-regulated
CYTH2	mRNAup-regulated
KIF7	mRNAup-regulated
DYRK2	mRNAup-regulated
USP44	mRNAup-regulated
SULF1	mRNAup-regulated
SOX12	mRNAup-regulated
C17orf75	mRNAup-regulated
SAMD4A	mRNAup-regulated
EPC2	mRNAup-regulated
RBMS3	mRNAup-regulated
EP300	mRNAup-regulated
CAMK2N1	mRNAup-regulated
FBXW7	mRNAup-regulated
C9orf40	mRNAup-regulated
OSMR	mRNAup-regulated
ADAM19	mRNAup-regulated
